# Supplementary material for: Is There a Link Between Frequency of Dreams, Lucid Dreams, and Subjective Sleep Quality?
Source: Front Psychol. 2020 Jun 25;11:1290. doi: 10.3389/fpsyg.2020.01290 (PMC7330170; doi:10.3389/fpsyg.2020.01290)
Supplement: Supplementary file 5 [file Data_Sheet_1.CSV]

College_Student	Gender	Birth	PSQI_Quality	PSQI_Latence	PSQI_Duration	PSQI_Efficiency	PSQI_Disturbance	PSQI_Medication	PSQI_Daytime_Dysfonction	PSQI_Total	Dream_Recall_Frequency	DRF_Recoded	Awareness_Frequency	Awareness_Recoded	Control_Frequency	Control_Recoded	Lucid_Dreaming_Frequency	LDF_Recoded	SleepScheduleContrainedByActivity
No	Women	1932	1	2	0	0	2	0	3	8	3	4.0	2	0.042	0	0.0	0	0.0	No
No	Women	1940	1	0	0	1	1	0	0	4	0	0.5	0	0.0	0	0.0	0	0.0	No
No	Men	1942	1	2	2	1	1	2	1	11	0	0.5	2	0.042	0	0.0	1	0.042	No
No	Women	1942	1	0	0	0	1	1	1	5	1	1.0	4	2.5	0	0.0	2	0.083	No
No	Women	1943	1	3	2	2	1	0	1	11	1	1.0	1	0.024	0	0.0	2	0.083	No
No	Women	1944	2	2	3	1	1	3	1	14	0	0.5	0	0.0	0	0.0	0	0.0	No
No	Women	1945	2	0	2	2	2	0	2	11	4	10.0	5	18.0	2	0.042	1	0.042	Yes
No	Women	1946	0	0	0	0	1	0	0	2	0	0.5	0	0.0	2	0.042	0	0.0	Yes
No	Men	1947	2	1	3	1	1	0	1	10	0	0.5	1	0.024	0	0.0	0	0.0	No
No	Women	1948	1	3	0	3	1	0	0	9	4	10.0	0	0.0	0	0.0	0	0.0	No
No	Women	1949	1	2	1	3	1	0	1	10	0	0.5	2	0.042	0	0.0	1	0.042	No
No	Women	1949	1	2	0	0	1	0	1	6	0	0.5	0	0.0	0	0.0	0	0.0	No
No	Men	1950	1	2	1	0	2	0	2	9	4	10.0	2	0.042	2	0.042	2	0.083	No
No	Women	1951	2	1	1	1	1	0	2	9	0	0.5	0	0.0	0	0.0	0	0.0	No
No	Women	1951	2	1	2	0	1	2	1	10	0	0.5	0	0.0	0	0.0	0	0.0	No
No	Women	1952	1	1	0	3	2	0	1	9	0	0.5	2	0.042	0	0.0	4	1.0	No
No	Women	1952	1	1	0	0	1	0	1	5	2	2.5	5	18.0	0	0.0	4	1.0	No
No	Women	1952	2	3	2	2	2	0	3	14	1	1.0	5	18.0	0	0.0	0	0.0	No
No	Women	1953	2	1	0	0	1	0	2	7	1	1.0	0	0.0	0	0.0	0	0.0	No
No	Men	1954	3	1	2	1	2	0	3	12	0	0.5	0	0.0	0	0.0	0	0.0	Yes
No	Men	1955	2	0	1	0	1	0	1	6	0	0.5	2	0.042	2	0.042	4	1.0	No
No	Women	1956	1	1	1	1	2	0	3	9	1	1.0	2	0.042	2	0.042	0	0.0	Yes
No	Women	1956	1	3	0	0	1	0	1	7	2	2.5	2	0.042	2	0.042	3	0.25	No
No	Women	1956	1	1	0	0	2	0	0	5	3	4.0	5	18.0	0	0.0	0	0.0	No
No	Men	1958	0	1	1	3	1	0	0	7	0	0.5	0	0.0	0	0.0	0	0.0	No
No	Men	1958	2	2	3	3	2	0	1	14	3	4.0	3	0.25	3	0.25	5	2.5	Yes
No	Men	1959	0	0	0	0	1	0	1	3	3	4.0	3	0.25	2	0.042	3	0.25	No
No	Men	1960	1	1	1	0	2	0	1	6	0	0.5	0	0.0	0	0.0	0	0.0	Yes
No	Men	1960	1	0	0	0	2	0	2	7	0	0.5	5	18.0	0	0.0	0	0.0	No
No	Men	1960	1	0	0	0	1	0	1	4	3	4.0	2	0.042	5	18.0	3	0.25	No
No	Women	1960	1	0	1	1	2	0	1	7	4	10.0	0	0.0	0	0.0	0	0.0	No
No	Women	1960	2	2	0	1	1	3	1	11	4	10.0	5	18.0	0	0.0	1	0.042	Yes
No	Men	1961	0	0	0	0	1	0	0	2	0	0.5	0	0.0	0	0.0	0	0.0	No
No	Women	1961	1	0	0	0	1	0	1	4	0	0.5	1	0.024	1	0.024	3	0.25	Yes
No	Women	1962	1	1	3	1	2	0	2	11	4	10.0	0	0.0	0	0.0	0	0.0	No
No	Women	1962	1	2	2	2	2	0	1	11	4	10.0	1	0.024	1	0.024	0	0.0	No
No	Women	1962	2	2	0	1	1	0	1	8	0	0.5	5	18.0	5	18.0	3	0.25	Yes
No	Women	1962	2	2	0	0	2	0	0	7	0	0.5	2	0.042	0	0.0	2	0.083	No
No	Women	1962	3	3	2	0	2	3	2	16	2	2.5	0	0.0	5	18.0	0	0.0	Yes
No	Women	1962	3	2	3	1	2	0	2	14	4	10.0	0	0.0	0	0.0	0	0.0	No
No	Men	1963	0	0	1	0	1	0	1	4	0	0.5	0	0.0	0	0.0	0	0.0	Yes
No	Men	1963	0	0	2	0	0	0	0	3	0	0.5	0	0.0	0	0.0	0	0.0	No
No	Men	1963	1	1	0	0	2	1	1	8	0	0.5	5	18.0	0	0.0	0	0.0	Yes
No	Men	1963	1	1	2	0	1	0	2	7	0	0.5	2	0.042	0	0.0	0	0.0	Yes
No	Men	1963	1	1	1	0	1	1	1	7	0	0.5	0	0.0	0	0.0	0	0.0	No
No	Men	1963	1	0	1	0	1	0	2	6	2	2.5	2	0.042	5	18.0	1	0.042	No
No	Women	1963	2	3	0	0	2	1	1	10	4	10.0	5	18.0	0	0.0	0	0.0	Yes
No	Women	1963	3	1	3	2	2	0	2	14	0	0.5	0	0.0	0	0.0	0	0.0	Yes
No	Women	1964	1	0	1	0	1	0	2	6	0	0.5	2	0.042	2	0.042	0	0.0	Yes
No	Men	1964	1	0	2	0	1	0	0	5	0	0.5	0	0.0	0	0.0	0	0.0	No
No	Men	1964	1	1	2	3	1	0	1	10	0	0.5	2	0.042	2	0.042	3	0.25	Yes
No	Women	1964	1	0	0	0	1	0	0	3	3	4.0	5	18.0	2	0.042	3	0.25	Yes
No	Women	1964	1	1	2	1	2	0	1	9	3	4.0	5	18.0	5	18.0	2	0.083	No
No	Women	1964	2	1	3	3	1	0	2	13	0	0.5	1	0.024	0	0.0	0	0.0	No
No	Women	1964	2	1	2	2	1	0	2	11	0	0.5	1	0.024	0	0.0	0	0.0	Yes
No	Women	1964	2	3	0	2	1	0	1	10	0	0.5	2	0.042	0	0.0	0	0.0	Yes
No	Men	1964	2	2	2	0	1	1	2	11	0	0.5	2	0.042	0	0.0	0	0.0	No
No	Women	1964	2	3	1	0	2	0	1	10	2	2.5	3	0.25	0	0.0	4	1.0	No
No	Women	1964	2	2	2	1	1	0	1	10	3	4.0	0	0.0	0	0.0	0	0.0	Yes
No	Women	1965	1	3	1	0	2	0	2	10	0	0.5	2	0.042	0	0.0	0	0.0	No
No	Women	1965	1	1	1	1	2	0	1	8	1	1.0	3	0.25	0	0.0	3	0.25	Yes
No	Men	1965	1	1	2	1	2	0	0	8	4	10.0	0	0.0	0	0.0	0	0.0	Yes
No	Men	1966	0	0	2	0	1	0	1	5	3	4.0	2	0.042	0	0.0	2	0.083	Yes
No	Women	1966	1	0	1	1	1	0	2	7	0	0.5	0	0.0	0	0.0	0	0.0	No
No	Women	1966	1	1	1	1	1	0	1	7	0	0.5	5	18.0	0	0.0	2	0.083	Yes
No	Women	1966	1	1	1	0	1	0	0	5	0	0.5	0	0.0	0	0.0	0	0.0	Yes
No	Women	1966	1	0	2	0	2	0	2	8	0	0.5	1	0.024	0	0.0	1	0.042	No
No	Women	1966	1	1	1	0	1	0	0	5	0	0.5	0	0.0	0	0.0	0	0.0	No
No	Women	1966	1	2	3	3	2	0	2	14	2	2.5	3	0.25	1	0.024	1	0.042	Yes
No	Men	1966	1	2	1	0	1	0	0	8	3	4.0	5	18.0	0	0.0	2	0.083	No
No	Men	1966	1	0	2	2	1	0	1	6	3	4.0	5	18.0	3	0.25	0	0.0	Yes
No	Men	1966	1	2	2	0	1	1	1	9	4	10.0	5	18.0	0	0.0	3	0.25	Yes
No	Men	1966	2	0	1	0	1	0	0	9	0	0.5	0	0.0	0	0.0	0	0.0	Yes
No	Men	1966	2	2	1	0	1	0	2	5	0	0.5	2	0.042	0	0.0	0	0.0	Yes
No	Men	1966	2	3	3	3	1	0	2	15	0	0.5	3	0.25	5	18.0	0	0.0	No
No	Men	1966	2	2	2	2	2	0	2	13	1	1.0	5	18.0	0	0.0	2	0.083	No
No	Women	1966	2	0	1	1	2	0	2	9	1	1.0	2	0.042	0	0.0	0	0.0	Yes
No	Men	1966	2	1	1	0	1	0	1	7	2	2.5	0	0.0	0	0.0	0	0.0	No
No	Women	1966	2	2	1	2	2	0	1	11	2	2.5	5	18.0	2	0.042	3	0.25	No
No	Women	1966	2	0	1	0	2	0	1	7	5	24.0	3	0.25	0	0.0	0	0.0	Yes
No	Men	1966	2	1	0	0	1	0	3	7	5	24.0	5	18.0	2	0.042	3	0.25	Yes
No	Men	1967	1	1	1	0	1	0	1	6	0	0.5	0	0.0	0	0.0	0	0.0	No
No	Women	1967	1	1	1	3	1	0	1	7	1	1.0	5	18.0	5	18.0	3	0.25	Yes
No	Men	1967	1	1	0	0	1	3	0	9	1	1.0	0	0.0	0	0.0	0	0.0	No
No	Women	1967	1	0	3	0	2	0	2	9	1	1.0	5	18.0	0	0.0	2	0.083	Yes
No	Men	1967	1	1	2	0	1	0	2	8	2	2.5	5	18.0	5	18.0	3	0.25	No
No	Women	1967	1	2	1	0	1	0	1	7	2	2.5	0	0.0	0	0.0	0	0.0	Yes
No	Women	1967	1	0	0	0	1	0	0	8	3	4.0	5	18.0	0	0.0	0	0.0	Yes
No	Men	1967	1	1	1	0	2	0	2	3	3	4.0	5	18.0	5	18.0	3	0.25	No
No	Men	1967	2	1	2	2	1	0	2	11	0	0.5	2	0.042	0	0.0	2	0.083	Yes
No	Men	1967	2	2	1	0	1	0	1	8	0	0.5	0	0.0	0	0.0	0	0.0	Yes
No	Women	1967	2	3	3	2	1	1	3	15	0	0.5	5	18.0	0	0.0	3	0.25	Yes
No	Men	1967	2	3	2	0	1	0	1	10	2	2.5	3	0.25	0	0.0	3	0.25	Yes
No	Women	1968	0	0	0	0	1	0	1	3	3	4.0	5	18.0	0	0.0	0	0.0	No
No	Women	1968	1	1	0	0	1	0	1	10	0	0.5	0	0.0	0	0.0	0	0.0	No
No	Men	1968	1	0	3	1	2	0	2	5	0	0.5	1	0.024	0	0.0	0	0.0	Yes
No	Men	1968	1	1	2	0	1	0	1	7	1	1.0	5	18.0	1	0.024	3	0.25	Yes
No	Women	1968	1	0	0	0	1	0	2	5	3	4.0	0	0.0	2	0.042	4	1.0	Yes
No	Men	1968	1	0	2	1	0	0	0	5	4	10.0	0	0.0	0	0.0	0	0.0	No
No	Men	1968	2	2	0	0	2	3	2	10	0	0.5	0	0.0	0	0.0	0	0.0	Yes
No	Women	1968	2	0	1	0	1	3	3	12	0	0.5	5	18.0	0	0.0	0	0.0	Yes
No	Women	1968	2	2	2	2	3	3	3	17	1	1.0	0	0.0	0	0.0	0	0.0	Yes
No	Women	1968	2	0	1	0	1	0	0	5	1	1.0	2	0.042	0	0.0	2	0.083	No
No	Women	1968	2	3	0	0	2	0	0	8	2	2.5	5	18.0	0	0.0	4	1.0	No
No	Men	1968	2	1	0	0	1	0	3	7	2	2.5	5	18.0	2	0.042	3	0.25	No
No	Women	1968	2	3	0	0	2	0	3	10	3	4.0	3	0.25	3	0.25	0	0.0	No
No	Women	1968	2	2	3	2	1	1	2	14	3	4.0	3	0.25	0	0.0	1	0.042	Yes
No	Men	1968	2	2	1	0	1	0	1	8	4	10.0	3	0.25	0	0.0	3	0.25	Yes
No	Men	1968	3	0	2	1	1	0	2	10	2	2.5	0	0.0	0	0.0	0	0.0	No
No	Women	1969	0	0	0	0	0	0	0	1	3	4.0	4	2.5	0	0.0	0	0.0	No
No	Women	1969	1	2	0	0	2	0	2	8	0	0.5	2	0.042	2	0.042	1	0.042	Yes
No	Men	1969	1	0	0	0	0	0	0	2	1	1.0	5	18.0	0	0.0	2	0.083	Yes
No	Women	1969	1	2	1	0	1	0	1	7	1	1.0	5	18.0	1	0.024	3	0.25	Yes
No	Women	1969	1	0	1	0	1	0	1	5	2	2.5	2	0.042	2	0.042	3	0.25	No
No	Women	1969	1	0	1	0	2	1	0	6	2	2.5	5	18.0	0	0.0	0	0.0	No
No	Women	1969	1	1	3	0	2	0	2	10	2	2.5	5	18.0	0	0.0	0	0.0	Yes
No	Men	1969	1	0	0	2	1	0	2	7	3	4.0	2	0.042	0	0.0	0	0.0	Yes
No	Women	1969	1	0	2	0	1	0	1	6	3	4.0	4	2.5	5	18.0	3	0.25	No
No	Women	1969	1	1	0	0	1	0	1	5	3	4.0	3	0.25	0	0.0	0	0.0	No
No	Men	1969	1	2	1	0	1	0	2	8	3	4.0	2	0.042	5	18.0	3	0.25	Yes
No	Men	1969	1	1	1	0	1	0	1	6	4	10.0	5	18.0	3	0.25	4	1.0	No
No	Women	1969	1	1	1	0	1	0	3	5	4	10.0	2	0.042	2	0.042	1	0.042	No
No	Women	1969	1	1	0	0	1	0	1	7	4	10.0	4	2.5	0	0.0	7	18.0	No
No	Women	1969	2	3	1	1	1	3	1	13	0	0.5	2	0.042	0	0.0	0	0.0	No
No	Women	1969	2	2	3	3	2	0	2	15	0	0.5	5	18.0	2	0.042	2	0.083	Yes
No	Women	1969	2	1	1	1	2	0	1	9	1	1.0	2	0.042	1	0.024	1	0.042	No
No	Men	1969	2	3	0	2	2	0	2	12	2	2.5	1	0.024	0	0.0	2	0.083	Yes
No	Men	1969	2	1	2	1	1	0	2	10	3	4.0	0	0.0	3	0.25	0	0.0	No
No	Women	1969	3	1	3	3	2	3	2	18	0	0.5	0	0.0	0	0.0	0	0.0	No
No	Men	1969	3	3	3	0	2	0	2	14	1	1.0	1	0.024	0	0.0	0	0.0	Yes
No	Women	1969	3	1	2	2	2	0	2	13	2	2.5	4	2.5	0	0.0	0	0.0	Yes
No	Women	1969	3	1	2	2	3	0	3	14	4	10.0	4	2.5	0	0.0	0	0.0	Yes
No	Women	1970	0	1	1	0	1	0	1	5	0	0.5	0	0.0	2	0.042	0	0.0	No
No	Men	1970	0	0	0	0	1	0	1	3	3	4.0	3	0.25	0	0.0	5	2.5	Yes
No	Women	1970	1	0	1	0	1	0	1	5	0	0.5	0	0.0	2	0.042	0	0.0	Yes
No	Women	1970	1	1	2	0	1	0	2	8	0	0.5	1	0.024	0	0.0	0	0.0	Yes
No	Women	1970	1	1	2	0	1	0	1	7	0	0.5	2	0.042	1	0.024	1	0.042	No
No	Men	1970	1	0	1	1	2	0	3	8	1	1.0	5	18.0	0	0.0	0	0.0	No
No	Women	1970	1	1	0	0	1	0	3	6	1	1.0	0	0.0	0	0.0	0	0.0	Yes
No	Men	1970	1	2	1	0	2	0	2	6	2	2.5	0	0.0	0	0.0	0	0.0	Yes
No	Men	1970	1	1	1	1	1	0	1	7	2	2.5	0	0.0	0	0.0	0	0.0	Yes
No	Women	1970	1	1	3	2	2	0	1	11	2	2.5	0	0.0	0	0.0	0	0.0	Yes
No	Women	1970	1	1	1	0	1	0	1	9	2	2.5	5	18.0	1	0.024	5	2.5	Yes
No	Women	1970	1	2	2	1	1	0	2	10	3	4.0	5	18.0	0	0.0	1	0.042	No
No	Women	1970	1	2	2	0	1	0	2	9	4	10.0	2	0.042	2	0.042	1	0.042	No
No	Men	1970	2	3	2	1	1	2	2	14	1	1.0	5	18.0	5	18.0	3	0.25	Yes
No	Women	1970	2	2	3	2	2	0	2	14	2	2.5	0	0.0	2	0.042	0	0.0	Yes
No	Men	1970	3	0	3	3	2	3	3	17	1	1.0	0	0.0	0	0.0	0	0.0	Yes
No	Women	1970	3	3	2	2	1	0	1	13	3	4.0	5	18.0	0	0.0	3	0.25	No
No	Men	1970	3	2	0	0	1	0	2	9	4	10.0	3	0.25	0	0.0	7	18.0	Yes
No	Women	1970	3	2	1	3	1	0	2	13	5	24.0	4	2.5	5	18.0	0	0.0	No
No	Women	1971	0	0	0	0	1	0	1	3	2	2.5	0	0.0	0	0.0	0	0.0	No
No	Women	1971	0	0	0	0	2	0	1	4	4	10.0	5	18.0	2	0.042	3	0.25	No
No	Women	1971	1	0	1	0	1	0	1	5	0	0.5	1	0.024	0	0.0	0	0.0	No
No	Women	1971	1	2	2	2	1	0	0	9	0	0.5	1	0.024	0	0.0	1	0.042	No
No	Men	1971	1	0	1	0	0	0	0	6	0	0.5	0	0.0	0	0.0	0	0.0	No
No	Men	1971	1	1	0	0	1	0	2	3	0	0.5	5	18.0	0	0.0	3	0.25	Yes
No	Men	1971	1	2	1	0	1	1	2	9	1	1.0	0	0.0	0	0.0	0	0.0	No
No	Women	1971	1	1	0	0	2	0	1	6	1	1.0	5	18.0	0	0.0	3	0.25	No
No	Women	1971	1	0	0	0	1	0	1	4	3	4.0	0	0.0	0	0.0	0	0.0	Yes
No	Men	1971	1	0	1	0	1	0	2	6	4	10.0	3	0.25	0	0.0	0	0.0	No
No	Women	1971	1	1	0	1	1	0	1	6	4	10.0	2	0.042	0	0.0	1	0.042	Yes
No	Women	1971	2	1	3	3	3	0	3	15	0	0.5	0	0.0	0	0.0	0	0.0	Yes
No	Women	1971	2	0	1	0	1	0	2	7	0	0.5	1	0.024	0	0.0	0	0.0	Yes
No	Women	1971	2	3	2	1	2	0	2	13	0	0.5	2	0.042	0	0.0	0	0.0	No
No	Women	1971	2	2	1	0	1	3	2	12	2	2.5	3	0.25	0	0.0	0	0.0	Yes
No	Women	1971	2	1	1	0	1	0	2	8	2	2.5	0	0.0	0	0.0	0	0.0	Yes
No	Women	1971	3	0	0	0	1	0	2	7	2	2.5	1	0.024	0	0.0	0	0.0	Yes
No	Women	1972	0	1	1	0	1	0	1	5	3	4.0	5	18.0	0	0.0	0	0.0	Yes
No	Men	1972	1	0	0	0	1	0	0	3	0	0.5	0	0.0	0	0.0	0	0.0	Yes
No	Women	1972	1	1	1	2	2	0	2	6	0	0.5	5	18.0	1	0.024	0	0.0	No
No	Women	1972	1	0	2	1	1	0	0	5	0	0.5	0	0.0	0	0.0	0	0.0	No
No	Women	1972	1	1	1	0	0	0	1	10	0	0.5	0	0.0	0	0.0	0	0.0	Yes
No	Women	1972	1	3	1	2	1	0	2	11	0	0.5	0	0.0	0	0.0	0	0.0	No
No	Men	1972	1	1	1	0	2	3	1	10	2	2.5	0	0.0	0	0.0	0	0.0	Yes
No	Women	1972	1	1	0	3	1	0	1	8	2	2.5	3	0.25	0	0.0	3	0.25	Yes
No	Women	1972	1	0	1	0	0	0	1	4	2	2.5	1	0.024	0	0.0	3	0.25	Yes
No	Women	1972	1	1	1	0	1	0	3	7	3	4.0	3	0.25	3	0.25	1	0.042	Yes
No	Women	1972	1	1	1	0	1	0	0	5	3	4.0	2	0.042	0	0.0	0	0.0	Yes
No	Women	1972	2	1	3	2	2	0	2	15	0	0.5	0	0.0	0	0.0	0	0.0	Yes
No	Men	1972	2	3	1	1	2	3	2	13	0	0.5	0	0.0	0	0.0	0	0.0	No
No	Women	1972	2	0	3	2	1	0	2	11	0	0.5	0	0.0	0	0.0	0	0.0	Yes
No	Men	1972	2	2	1	0	2	0	2	10	0	0.5	2	0.042	0	0.0	3	0.25	No
No	Women	1972	2	0	3	3	1	0	1	11	2	2.5	3	0.25	3	0.25	5	2.5	Yes
No	Women	1972	2	2	2	1	1	0	3	11	2	2.5	0	0.0	0	0.0	0	0.0	Yes
No	Women	1972	2	1	2	2	1	0	1	10	3	4.0	5	18.0	0	0.0	0	0.0	No
No	Women	1972	2	3	2	2	1	0	2	13	4	10.0	5	18.0	0	0.0	3	0.25	Yes
No	Women	1973	0	1	0	0	1	0	1	4	0	0.5	1	0.024	2	0.042	1	0.042	No
No	Women	1973	0	1	1	0	0	0	1	4	0	0.5	0	0.0	0	0.0	0	0.0	Yes
No	Women	1973	0	0	1	0	1	0	0	3	1	1.0	5	18.0	0	0.0	2	0.083	Yes
No	Men	1973	1	2	1	0	1	0	3	5	0	0.5	1	0.024	0	0.0	0	0.0	Yes
No	Women	1973	1	1	1	0	0	0	1	8	0	0.5	0	0.0	0	0.0	0	0.0	No
No	Women	1973	1	0	2	2	2	0	2	7	0	0.5	0	0.0	0	0.0	0	0.0	No
No	Women	1973	1	1	0	0	1	0	2	5	0	0.5	2	0.042	1	0.024	2	0.083	No
No	Women	1973	1	0	1	0	1	0	1	4	0	0.5	4	2.5	4	2.5	6	4.0	No
No	Women	1973	1	1	2	0	1	0	1	10	0	0.5	0	0.0	0	0.0	0	0.0	Yes
No	Women	1973	1	0	0	0	1	0	1	6	0	0.5	0	0.0	0	0.0	0	0.0	Yes
No	Men	1973	1	2	1	1	1	0	2	9	0	0.5	0	0.0	0	0.0	0	0.0	Yes
No	Men	1973	1	1	3	3	2	0	1	12	0	0.5	0	0.0	0	0.0	0	0.0	Yes
No	Women	1973	1	0	1	0	2	0	2	7	2	2.5	2	0.042	1	0.024	0	0.0	Yes
No	Women	1973	1	0	1	0	1	0	1	5	2	2.5	3	0.25	0	0.0	5	2.5	No
No	Women	1973	1	2	2	2	2	0	1	11	2	2.5	5	18.0	5	18.0	4	1.0	Yes
No	Men	1973	1	2	0	0	1	1	3	8	3	4.0	4	2.5	0	0.0	0	0.0	No
No	Men	1973	1	2	2	1	1	0	0	8	3	4.0	4	2.5	1	0.024	3	0.25	Yes
No	Men	1973	1	1	0	0	1	0	0	4	4	10.0	2	0.042	2	0.042	1	0.042	Yes
No	Women	1973	1	1	1	1	0	0	1	6	5	24.0	5	18.0	0	0.0	2	0.083	No
No	Men	1973	2	1	1	0	1	3	1	10	0	0.5	0	0.0	0	0.0	0	0.0	Yes
No	Women	1973	2	3	2	1	1	0	1	13	1	1.0	0	0.0	0	0.0	0	0.0	Yes
No	Women	1973	2	1	2	2	2	0	2	14	1	1.0	0	0.0	5	18.0	0	0.0	Yes
No	Women	1973	2	2	2	1	1	3	1	10	1	1.0	3	0.25	0	0.0	0	0.0	Yes
No	Women	1973	2	3	2	3	1	0	2	11	1	1.0	3	0.25	5	18.0	3	0.25	Yes
No	Women	1973	2	3	0	0	2	0	2	12	1	1.0	2	0.042	5	18.0	0	0.0	Yes
No	Women	1973	2	1	0	0	1	0	3	7	2	2.5	5	18.0	1	0.024	1	0.042	Yes
No	Women	1973	2	2	2	0	2	0	2	11	2	2.5	5	18.0	1	0.024	3	0.25	No
No	Women	1973	2	3	2	1	1	0	1	11	2	2.5	0	0.0	2	0.042	0	0.0	Yes
No	Men	1973	2	2	2	2	2	0	2	13	3	4.0	3	0.25	3	0.25	5	2.5	Yes
No	Men	1973	2	1	3	0	2	0	1	10	5	24.0	4	2.5	3	0.25	5	2.5	Yes
No	Women	1973	3	2	3	3	3	0	2	17	4	10.0	5	18.0	5	18.0	3	0.25	No
No	Women	1974	0	0	1	1	0	0	0	3	2	2.5	0	0.0	0	0.0	0	0.0	Yes
No	Men	1974	1	1	1	0	1	0	0	4	0	0.5	5	18.0	0	0.0	0	0.0	Yes
No	Women	1974	1	0	1	0	1	3	0	9	0	0.5	3	0.25	3	0.25	2	0.083	Yes
No	Men	1974	1	1	2	0	2	1	1	5	0	0.5	1	0.024	0	0.0	3	0.25	Yes
No	Women	1974	1	0	3	0	0	0	3	7	0	0.5	0	0.0	0	0.0	0	0.0	No
No	Men	1974	1	0	1	0	1	0	0	5	0	0.5	0	0.0	0	0.0	0	0.0	Yes
No	Men	1974	1	0	0	0	1	0	2	7	0	0.5	0	0.0	0	0.0	0	0.0	Yes
No	Women	1974	1	0	0	0	1	0	1	4	1	1.0	1	0.024	1	0.024	0	0.0	Yes
No	Men	1974	1	0	2	2	2	0	1	9	3	4.0	3	0.25	0	0.0	0	0.0	Yes
No	Men	1974	1	1	3	3	1	0	2	12	3	4.0	2	0.042	0	0.0	0	0.0	Yes
No	Men	1974	2	0	2	2	1	0	0	8	0	0.5	5	18.0	0	0.0	0	0.0	No
No	Men	1974	2	2	2	1	1	0	2	11	0	0.5	0	0.0	0	0.0	0	0.0	Yes
No	Women	1974	2	1	1	0	2	0	1	8	1	1.0	3	0.25	0	0.0	0	0.0	No
No	Women	1974	2	1	1	1	2	1	2	11	2	2.5	2	0.042	0	0.0	1	0.042	Yes
No	Women	1974	2	1	0	0	1	2	1	8	3	4.0	2	0.042	0	0.0	0	0.0	Yes
No	Women	1974	2	2	0	0	3	3	3	13	4	10.0	4	2.5	3	0.25	7	18.0	No
No	Women	1974	2	2	2	0	2	0	3	11	5	24.0	0	0.0	0	0.0	0	0.0	Yes
No	Women	1974	3	2	3	3	2	0	3	16	2	2.5	5	18.0	1	0.024	2	0.083	Yes
No	Women	1974	3	2	3	2	2	0	1	14	4	10.0	5	18.0	0	0.0	2	0.083	No
No	Women	1975	1	1	2	0	1	0	3	8	0	0.5	0	0.0	0	0.0	0	0.0	Yes
No	Men	1975	1	0	2	0	1	0	0	5	0	0.5	2	0.042	0	0.0	0	0.0	No
No	Women	1975	1	1	0	0	1	0	2	6	0	0.5	2	0.042	0	0.0	1	0.042	Yes
No	Women	1975	1	3	2	0	1	0	1	9	0	0.5	0	0.0	0	0.0	0	0.0	No
No	Women	1975	1	0	1	0	2	0	1	6	1	1.0	2	0.042	2	0.042	1	0.042	No
No	Men	1975	1	0	1	0	2	0	2	7	3	4.0	2	0.042	2	0.042	1	0.042	No
No	Women	1975	1	1	0	0	1	0	1	5	4	10.0	1	0.024	0	0.0	0	0.0	No
No	Women	1975	2	2	2	2	1	0	1	11	0	0.5	2	0.042	0	0.0	0	0.0	No
No	Men	1975	2	3	3	3	1	0	0	13	0	0.5	5	18.0	0	0.0	1	0.042	No
No	Men	1975	2	0	0	0	1	0	1	5	1	1.0	2	0.042	0	0.0	0	0.0	Yes
No	Women	1975	3	3	3	3	2	1	2	18	3	4.0	0	0.0	0	0.0	0	0.0	Yes
No	Women	1976	1	1	0	0	2	0	2	7	2	2.5	0	0.0	0	0.0	0	0.0	No
No	Women	1976	1	0	0	0	0	0	0	2	3	4.0	5	18.0	3	0.25	0	0.0	No
No	Women	1976	2	1	1	0	1	0	2	8	0	0.5	2	0.042	0	0.0	0	0.0	Yes
No	Women	1976	2	3	2	3	1	1	1	14	2	2.5	2	0.042	2	0.042	3	0.25	Yes
No	Women	1976	3	3	3	0	3	3	2	18	3	4.0	3	0.25	0	0.0	3	0.25	No
No	Women	1977	1	0	1	0	1	1	0	5	0	0.5	1	0.024	1	0.024	0	0.0	Yes
No	Women	1977	1	3	3	2	2	0	1	13	0	0.5	0	0.0	0	0.0	0	0.0	Yes
No	Women	1977	1	0	0	0	2	0	2	6	1	1.0	5	18.0	0	0.0	0	0.0	Yes
No	Men	1977	1	1	1	0	1	0	1	6	4	10.0	2	0.042	2	0.042	0	0.0	No
No	Women	1977	1	1	3	2	2	0	3	8	5	24.0	3	0.25	0	0.0	0	0.0	Yes
No	Women	1977	1	1	0	0	1	3	1	12	5	24.0	5	18.0	5	18.0	0	0.0	Yes
No	Women	1977	2	0	3	3	2	3	1	15	5	24.0	0	0.0	5	18.0	0	0.0	Yes
No	Men	1977	3	2	3	0	2	0	2	13	0	0.5	0	0.0	2	0.042	0	0.0	No
No	Men	1978	1	2	1	0	0	0	2	3	0	0.5	0	0.0	0	0.0	0	0.0	No
No	Women	1978	1	0	0	0	1	0	0	7	0	0.5	0	0.0	0	0.0	0	0.0	Yes
No	Women	1978	1	1	1	0	2	0	1	7	1	1.0	5	18.0	0	0.0	0	0.0	Yes
No	Women	1978	1	0	0	0	1	3	2	8	5	24.0	5	18.0	1	0.024	2	0.083	Yes
No	Women	1978	2	0	0	0	1	0	1	15	0	0.5	0	0.0	0	0.0	0	0.0	No
No	Women	1978	2	3	2	2	3	0	2	5	0	0.5	2	0.042	0	0.0	0	0.0	No
No	Women	1978	2	0	2	2	2	0	3	11	1	1.0	3	0.25	0	0.0	0	0.0	No
No	Women	1978	2	2	3	3	2	0	3	15	3	4.0	4	2.5	5	18.0	2	0.083	Yes
No	Men	1979	1	1	1	0	1	0	0	5	1	1.0	0	0.0	0	0.0	0	0.0	Yes
No	Women	1979	2	0	1	0	1	1	2	8	0	0.5	0	0.0	0	0.0	0	0.0	Yes
No	Women	1979	2	2	3	1	2	0	2	13	2	2.5	3	0.25	1	0.024	5	2.5	Yes
No	Women	1980	1	1	3	3	1	2	2	7	3	4.0	5	18.0	0	0.0	3	0.25	No
No	Women	1980	1	2	1	0	1	0	1	14	3	4.0	2	0.042	2	0.042	2	0.083	No
No	Men	1980	2	3	2	1	1	0	1	11	0	0.5	2	0.042	0	0.0	6	4.0	Yes
No	Women	1981	2	2	1	0	1	0	1	8	3	4.0	0	0.0	0	0.0	0	0.0	Yes
No	Women	1982	1	2	1	0	2	0	1	8	0	0.5	0	0.0	0	0.0	0	0.0	Yes
No	Women	1983	1	2	1	0	1	0	2	8	5	24.0	3	0.25	2	0.042	1	0.042	Yes
No	Women	1984	1	0	0	0	2	0	1	5	2	2.5	2	0.042	0	0.0	0	0.0	No
No	Women	1984	1	2	0	0	2	3	3	11	3	4.0	5	18.0	5	18.0	4	1.0	No
No	Women	1984	1	0	0	0	1	0	2	5	3	4.0	5	18.0	2	0.042	3	0.25	No
No	Men	1984	2	1	2	0	1	0	1	8	5	24.0	3	0.25	2	0.042	4	1.0	No
No	Women	1985	2	0	2	2	1	0	1	9	2	2.5	0	0.0	0	0.0	0	0.0	No
No	Men	1985	2	2	1	0	1	0	2	9	3	4.0	5	18.0	5	18.0	4	1.0	No
No	Women	1985	2	1	3	3	2	0	2	14	4	10.0	2	0.042	0	0.0	1	0.042	Yes
No	Women	1987	2	3	2	0	2	1	2	13	0	0.5	0	0.0	0	0.0	0	0.0	Yes
No	Women	1988	0	1	1	0	1	0	1	5	5	24.0	4	2.5	4	2.5	1	0.042	Yes
No	Women	1988	1	0	0	3	1	0	1	7	0	0.5	5	18.0	0	0.0	1	0.042	No
No	Men	1988	1	0	1	0	0	0	0	3	1	1.0	0	0.0	0	0.0	0	0.0	No
No	Women	1988	2	2	2	2	1	0	1	11	3	4.0	4	2.5	0	0.0	0	0.0	No
No	Men	1989	1	0	0	0	0	0	1	3	1	1.0	5	18.0	5	18.0	3	0.25	Yes
No	Women	1989	3	2	3	0	1	0	0	17	0	0.5	4	2.5	4	2.5	5	2.5	No
No	Men	1989	3	3	3	3	1	1	2	10	0	0.5	0	0.0	0	0.0	0	0.0	Yes
No	Women	1990	1	1	3	0	1	0	1	7	0	0.5	2	0.042	0	0.0	0	0.0	Yes
No	Men	1990	1	1	1	1	1	0	1	8	0	0.5	5	18.0	0	0.0	2	0.083	Yes
No	Women	1991	1	1	2	0	1	0	1	7	2	2.5	2	0.042	0	0.0	1	0.042	No
No	Women	1991	2	2	0	0	1	0	1	7	0	0.5	1	0.024	0	0.0	0	0.0	No
No	Men	1991	2	1	2	0	1	0	1	8	2	2.5	2	0.042	2	0.042	0	0.0	Yes
No	Women	1991	2	1	2	1	2	0	2	11	3	4.0	5	18.0	5	18.0	3	0.25	Yes
No	Men	1991	2	0	1	0	1	0	1	6	3	4.0	5	18.0	2	0.042	3	0.25	Yes
No	Women	1991	2	2	1	0	1	0	1	8	5	24.0	0	0.0	2	0.042	0	0.0	Yes
No	Men	1992	1	2	0	0	1	0	3	7	0	0.5	2	0.042	0	0.0	3	0.25	No
No	Men	1992	1	1	1	0	1	0	0	5	3	4.0	3	0.25	3	0.25	2	0.083	No
No	Women	1992	1	2	0	0	2	0	2	8	4	10.0	1	0.024	4	2.5	0	0.0	Yes
No	Women	1992	2	2	0	0	1	1	2	9	2	2.5	1	0.024	0	0.0	1	0.042	Yes
No	Women	1992	2	3	0	0	1	0	1	8	4	10.0	3	0.25	2	0.042	3	0.25	Yes
No	Women	1993	1	1	0	0	2	0	1	6	3	4.0	3	0.25	0	0.0	0	0.0	Yes
No	Men	1993	1	1	0	0	1	0	0	4	3	4.0	4	2.5	0	0.0	7	18.0	Yes
No	Men	1993	1	0	1	1	1	0	0	5	5	24.0	5	18.0	0	0.0	0	0.0	No
No	Men	1993	2	3	0	0	1	0	1	8	2	2.5	4	2.5	4	2.5	7	18.0	No
No	Men	1993	2	3	3	2	1	0	1	13	4	10.0	1	0.024	0	0.0	1	0.042	Yes
No	Women	1993	2	2	0	0	1	3	1	10	5	24.0	0	0.0	0	0.0	0	0.0	No
No	Men	1994	0	1	0	0	1	0	0	3	3	4.0	2	0.042	0	0.0	0	0.0	No
No	Women	1994	0	0	2	3	1	0	2	9	4	10.0	3	0.25	0	0.0	0	0.0	No
No	Women	1994	1	2	1	0	1	0	0	5	3	4.0	0	0.0	0	0.0	0	0.0	Yes
No	Women	1994	1	1	0	0	1	0	1	6	3	4.0	5	18.0	1	0.024	1	0.042	No
No	Women	1994	1	1	0	0	1	0	2	6	4	10.0	0	0.0	0	0.0	0	0.0	No
No	Men	1994	2	1	2	0	1	0	1	8	1	1.0	5	18.0	5	18.0	3	0.25	No
No	Men	1994	2	2	2	0	1	0	1	9	2	2.5	5	18.0	0	0.0	0	0.0	Yes
No	Women	1994	2	2	0	0	1	0	2	8	2	2.5	0	0.0	0	0.0	0	0.0	Yes
No	Men	1994	2	0	1	0	1	0	2	7	3	4.0	3	0.25	5	18.0	5	2.5	No
No	Men	1994	2	2	2	1	1	0	3	11	3	4.0	0	0.0	0	0.0	0	0.0	Yes
No	Men	1994	2	2	0	0	2	0	2	12	4	10.0	5	18.0	5	18.0	5	2.5	Yes
No	Women	1994	2	1	0	0	1	0	2	9	4	10.0	3	0.25	2	0.042	4	1.0	No
No	Women	1994	2	1	3	1	1	2	1	7	4	10.0	1	0.024	0	0.0	1	0.042	Yes
No	Women	1994	3	3	0	0	1	3	2	13	4	10.0	0	0.0	0	0.0	0	0.0	No
No	Men	1995	0	1	0	0	1	0	1	4	4	10.0	5	18.0	2	0.042	3	0.25	No
No	Men	1995	1	1	0	0	1	0	0	4	0	0.5	5	18.0	2	0.042	2	0.083	No
No	Women	1995	1	2	1	0	1	0	1	7	1	1.0	0	0.0	0	0.0	0	0.0	Yes
No	Women	1995	1	1	1	0	1	0	2	7	1	1.0	3	0.25	1	0.024	3	0.25	No
No	Men	1995	1	1	0	3	1	0	1	8	2	2.5	5	18.0	2	0.042	1	0.042	Yes
No	Women	1995	1	1	0	0	1	0	2	6	3	4.0	5	18.0	5	18.0	4	1.0	Yes
No	Men	1995	1	2	1	0	1	0	1	7	3	4.0	2	0.042	0	0.0	0	0.0	No
No	Women	1995	1	0	0	0	1	0	1	4	4	10.0	3	0.25	3	0.25	7	18.0	Yes
No	Men	1995	2	3	2	3	1	0	1	13	0	0.5	5	18.0	0	0.0	1	0.042	No
No	Women	1995	2	2	2	1	1	0	1	9	1	1.0	4	2.5	0	0.0	0	0.0	Yes
No	Men	1995	2	1	0	0	1	2	2	10	1	1.0	0	0.0	0	0.0	0	0.0	Yes
No	Women	1995	2	3	1	0	1	0	1	9	2	2.5	3	0.25	0	0.0	5	2.5	No
No	Women	1995	2	1	0	0	1	0	2	7	3	4.0	5	18.0	5	18.0	3	0.25	Yes
No	Men	1995	2	2	2	0	1	0	3	10	4	10.0	3	0.25	0	0.0	3	0.25	Yes
No	Women	1995	2	1	0	0	2	0	2	8	5	24.0	0	0.0	0	0.0	0	0.0	No
No	Women	1995	3	1	0	2	1	0	1	9	0	0.5	5	18.0	4	2.5	4	1.0	No
No	Women	1995	3	3	3	2	2	1	1	16	4	10.0	2	0.042	1	0.024	2	0.083	Yes
No	Men	1995	3	1	0	0	1	0	2	8	4	10.0	3	0.25	3	0.25	4	1.0	No
No	Women	1995	3	3	2	1	3	2	2	17	5	24.0	4	2.5	3	0.25	5	2.5	No
No	Men	1996	0	3	1	0	0	0	0	5	0	0.5	0	0.0	0	0.0	0	0.0	Yes
No	Women	1996	1	2	0	0	1	0	0	5	0	0.5	2	0.042	0	0.0	0	0.0	No
No	Men	1996	1	0	0	0	1	0	0	3	1	1.0	5	18.0	5	18.0	1	0.042	No
No	Women	1996	1	0	0	0	1	0	2	5	1	1.0	5	18.0	5	18.0	3	0.25	Yes
No	Men	1996	1	2	1	0	1	0	2	8	4	10.0	5	18.0	2	0.042	2	0.083	Yes
No	Men	1996	1	1	0	0	1	0	1	7	4	10.0	3	0.25	4	2.5	6	4.0	Yes
No	Women	1996	1	2	1	0	2	0	0	5	4	10.0	2	0.042	5	18.0	2	0.083	No
No	Women	1996	1	2	1	0	1	0	2	7	5	24.0	3	0.25	0	0.0	3	0.25	Yes
No	Men	1996	1	2	0	0	1	0	2	8	5	24.0	3	0.25	4	2.5	3	0.25	No
No	Men	1996	2	3	1	1	1	0	1	10	0	0.5	0	0.0	0	0.0	0	0.0	Yes
No	Women	1996	2	3	3	0	1	0	3	12	0	0.5	1	0.024	0	0.0	0	0.0	Yes
No	Women	1996	2	3	3	3	3	3	2	20	2	2.5	2	0.042	0	0.0	1	0.042	Yes
No	Men	1996	2	3	2	1	1	0	1	11	2	2.5	0	0.0	0	0.0	0	0.0	Yes
No	Women	1996	2	3	3	2	2	1	1	10	4	10.0	3	0.25	1	0.024	5	2.5	No
No	Women	1996	2	1	0	0	1	3	2	10	4	10.0	5	18.0	0	0.0	3	0.25	No
No	Men	1996	2	3	1	0	1	0	2	15	4	10.0	0	0.0	0	0.0	0	0.0	Yes
No	Women	1996	2	0	1	1	3	0	3	8	5	24.0	5	18.0	5	18.0	3	0.25	Yes
No	Women	1996	2	1	0	0	2	0	2	10	5	24.0	3	0.25	0	0.0	1	0.042	No
No	Men	1996	3	3	2	2	1	3	3	17	0	0.5	0	0.0	0	0.0	0	0.0	No
No	Men	1996	3	2	2	1	2	0	1	12	2	2.5	5	18.0	2	0.042	5	2.5	No
No	Women	1997	0	3	3	3	1	0	0	11	2	2.5	5	18.0	0	0.0	2	0.083	Yes
No	Men	1997	1	3	0	1	1	0	0	7	0	0.5	1	0.024	0	0.0	0	0.0	No
No	Men	1997	1	0	2	0	1	0	1	6	1	1.0	5	18.0	0	0.0	2	0.083	No
No	Men	1997	1	0	2	0	1	0	1	6	1	1.0	0	0.0	0	0.0	0	0.0	Yes
No	Women	1997	1	3	1	2	1	0	1	10	1	1.0	5	18.0	3	0.25	4	1.0	Yes
No	Men	1997	1	1	2	0	1	0	0	6	2	2.5	1	0.024	0	0.0	2	0.083	No
No	Women	1997	1	1	1	0	1	0	0	5	3	4.0	0	0.0	0	0.0	0	0.0	No
No	Women	1997	1	2	0	0	1	0	1	5	3	4.0	5	18.0	1	0.024	4	1.0	Yes
No	Women	1997	1	1	1	0	0	0	1	6	3	4.0	5	18.0	0	0.0	3	0.25	Yes
No	Men	1997	2	3	2	0	1	0	1	10	0	0.5	0	0.0	0	0.0	0	0.0	Yes
No	Women	1997	2	2	0	0	1	0	2	8	0	0.5	1	0.024	0	0.0	0	0.0	Yes
No	Women	1997	2	1	0	0	1	0	2	7	1	1.0	5	18.0	2	0.042	3	0.25	No
No	Women	1997	2	3	1	0	1	0	1	9	2	2.5	0	0.0	0	0.0	0	0.0	No
No	Men	1997	2	2	2	1	1	0	1	10	2	2.5	4	2.5	4	2.5	7	18.0	No
No	Women	1997	2	0	0	0	2	0	1	9	3	4.0	5	18.0	2	0.042	2	0.083	No
No	Men	1997	2	1	0	0	2	0	2	6	3	4.0	5	18.0	0	0.0	4	1.0	No
No	Women	1997	2	1	1	2	1	0	1	8	3	4.0	1	0.024	3	0.25	4	1.0	No
No	Women	1997	2	3	0	0	2	0	2	8	4	10.0	5	18.0	0	0.0	0	0.0	Yes
No	Women	1997	2	1	1	0	1	0	2	10	4	10.0	5	18.0	0	0.0	1	0.042	No
No	Women	1997	2	2	2	0	1	0	2	10	4	10.0	3	0.25	3	0.25	6	4.0	No
No	Women	1997	2	3	3	3	2	0	3	16	5	24.0	2	0.042	2	0.042	0	0.0	Yes
No	Men	1997	2	0	1	0	1	0	1	6	5	24.0	0	0.0	0	0.0	5	2.5	Yes
No	Women	1997	2	3	0	1	2	3	2	14	5	24.0	5	18.0	5	18.0	0	0.0	No
No	Women	1997	2	1	1	0	1	0	1	7	5	24.0	5	18.0	5	18.0	4	1.0	Yes
No	Men	1998	0	1	0	0	0	0	0	2	0	0.5	0	0.0	0	0.0	0	0.0	No
No	Women	1998	0	0	1	0	1	0	1	4	3	4.0	1	0.024	2	0.042	0	0.0	No
No	Men	1998	0	2	0	0	1	0	2	6	4	10.0	5	18.0	5	18.0	0	0.0	No
No	Men	1998	1	0	1	0	1	0	2	7	0	0.5	1	0.024	0	0.0	1	0.042	Yes
No	Men	1998	1	0	0	0	0	0	0	2	0	0.5	5	18.0	0	0.0	0	0.0	Yes
No	Women	1998	1	3	3	3	1	0	0	12	0	0.5	1	0.024	0	0.0	0	0.0	Yes
No	Men	1998	1	0	0	0	1	0	0	6	0	0.5	1	0.024	1	0.024	1	0.042	Yes
No	Men	1998	1	2	1	0	1	0	1	3	0	0.5	5	18.0	0	0.0	0	0.0	No
No	Men	1998	1	2	0	0	1	0	2	5	1	1.0	0	0.0	0	0.0	0	0.0	No
No	Women	1998	1	0	1	1	1	0	0	7	1	1.0	5	18.0	5	18.0	3	0.25	Yes
No	Men	1998	1	3	1	0	1	0	1	8	2	2.5	2	0.042	0	0.0	0	0.0	No
No	Men	1998	1	0	0	0	1	0	2	5	3	4.0	3	0.25	5	18.0	4	1.0	Yes
No	Women	1998	1	2	0	0	1	0	1	7	4	10.0	5	18.0	5	18.0	2	0.083	No
No	Men	1998	1	1	0	0	1	0	2	4	4	10.0	0	0.0	0	0.0	0	0.0	No
No	Women	1998	1	2	1	0	1	0	1	6	4	10.0	5	18.0	0	0.0	0	0.0	No
No	Men	1998	1	1	0	0	1	0	0	6	4	10.0	1	0.024	2	0.042	2	0.083	No
No	Women	1998	1	1	2	0	1	0	0	6	4	10.0	2	0.042	5	18.0	3	0.25	Yes
No	Men	1998	1	1	1	0	1	0	1	6	4	10.0	5	18.0	2	0.042	1	0.042	Yes
No	Men	1998	1	3	0	0	2	1	0	8	4	10.0	3	0.25	2	0.042	5	2.5	No
No	Women	1998	1	2	0	0	2	0	1	7	4	10.0	5	18.0	0	0.0	0	0.0	Yes
No	Women	1998	1	2	1	0	1	0	2	7	5	24.0	3	0.25	5	18.0	2	0.083	No
No	Men	1998	1	1	0	1	1	0	2	8	5	24.0	4	2.5	0	0.0	0	0.0	Yes
No	Women	1998	1	2	0	0	1	0	0	8	5	24.0	4	2.5	0	0.0	0	0.0	Yes
No	Women	1998	1	3	0	0	2	0	1	5	5	24.0	3	0.25	3	0.25	5	2.5	No
No	Men	1998	2	0	1	0	1	0	1	6	0	0.5	0	0.0	0	0.0	0	0.0	Yes
No	Men	1998	2	0	0	1	2	0	2	8	1	1.0	4	2.5	0	0.0	4	1.0	Yes
No	Men	1998	2	3	0	0	1	0	1	8	2	2.5	1	0.024	1	0.024	1	0.042	No
No	Men	1998	2	3	3	0	1	0	1	11	2	2.5	3	0.25	3	0.25	3	0.25	No
No	Men	1998	2	2	2	0	2	0	1	10	3	4.0	0	0.0	0	0.0	0	0.0	Yes
No	Men	1998	2	2	1	0	2	0	1	9	3	4.0	4	2.5	0	0.0	0	0.0	Yes
No	Women	1998	2	3	2	1	1	0	1	7	4	10.0	4	2.5	0	0.0	4	1.0	Yes
No	Women	1998	2	0	2	0	1	0	1	10	4	10.0	4	2.5	4	2.5	6	4.0	No
No	Women	1998	2	3	0	0	2	0	3	8	4	10.0	3	0.25	5	18.0	3	0.25	No
No	Women	1998	2	1	1	1	2	2	2	12	4	10.0	1	0.024	0	0.0	1	0.042	No
No	Men	1998	2	1	2	1	0	0	1	11	4	10.0	5	18.0	0	0.0	0	0.0	Yes
No	Men	1998	2	3	3	2	2	0	1	14	5	24.0	4	2.5	3	0.25	5	2.5	No
No	Men	1998	2	3	0	0	1	0	1	8	5	24.0	4	2.5	3	0.25	6	4.0	Yes
No	Women	1998	3	3	3	3	2	3	1	19	1	1.0	1	0.024	0	0.0	0	0.0	No
No	Women	1998	3	3	2	2	2	0	3	15	3	4.0	5	18.0	0	0.0	0	0.0	No
No	Women	1998	3	1	2	0	1	0	3	13	4	10.0	3	0.25	0	0.0	2	0.083	No
No	Women	1998	3	1	3	3	1	0	1	10	4	10.0	2	0.042	0	0.0	0	0.0	No
No	Women	1998	3	2	1	0	1	0	2	10	5	24.0	1	0.024	0	0.0	0	0.0	No
No	Women	1998	3	2	1	0	2	3	2	14	5	24.0	0	0.0	0	0.0	0	0.0	No
No	Women	1999	0	1	0	0	0	0	0	2	0	0.5	0	0.0	2	0.042	0	0.0	Yes
No	Women	1999	0	3	2	2	1	1	1	11	2	2.5	5	18.0	0	0.0	1	0.042	No
No	Women	1999	0	1	0	3	0	0	1	6	4	10.0	3	0.25	2	0.042	4	1.0	No
No	Men	1999	0	0	0	0	1	0	1	3	4	10.0	2	0.042	2	0.042	1	0.042	Yes
No	Men	1999	0	1	1	0	0	0	1	4	5	24.0	5	18.0	2	0.042	0	0.0	No
No	Men	1999	0	1	0	0	1	0	1	4	5	24.0	3	0.25	3	0.25	5	2.5	No
No	Women	1999	0	0	1	0	1	0	0	3	5	24.0	3	0.25	3	0.25	5	2.5	Yes
No	Men	1999	1	2	1	2	1	0	1	5	0	0.5	1	0.024	0	0.0	0	0.0	No
No	Women	1999	1	2	0	0	1	0	1	5	0	0.5	5	18.0	2	0.042	3	0.25	Yes
No	Women	1999	1	0	1	0	1	0	1	7	0	0.5	2	0.042	1	0.024	1	0.042	No
No	Women	1999	1	1	1	0	0	0	1	9	0	0.5	0	0.0	0	0.0	0	0.0	Yes
No	Men	1999	1	1	1	0	1	0	2	6	0	0.5	0	0.0	2	0.042	0	0.0	No
No	Men	1999	1	2	3	0	1	0	2	10	1	1.0	0	0.0	0	0.0	0	0.0	Yes
No	Women	1999	1	0	3	0	1	0	1	5	1	1.0	2	0.042	0	0.0	1	0.042	Yes
No	Women	1999	1	1	0	0	1	0	1	9	1	1.0	1	0.024	2	0.042	1	0.042	No
No	Men	1999	1	3	1	0	2	0	1	7	1	1.0	3	0.25	0	0.0	0	0.0	No
No	Women	1999	1	2	0	0	1	0	1	6	1	1.0	0	0.0	0	0.0	0	0.0	Yes
No	Women	1999	1	1	0	1	1	0	0	6	2	2.5	3	0.25	5	18.0	4	1.0	No
No	Women	1999	1	1	0	0	1	0	3	5	2	2.5	2	0.042	5	18.0	2	0.083	No
No	Women	1999	1	0	2	0	1	0	0	11	2	2.5	0	0.0	0	0.0	0	0.0	Yes
No	Women	1999	1	1	2	2	1	0	1	6	2	2.5	3	0.25	5	18.0	3	0.25	No
No	Men	1999	1	2	0	0	1	0	2	5	2	2.5	0	0.0	2	0.042	0	0.0	No
No	Men	1999	1	3	1	0	1	0	1	9	2	2.5	0	0.0	0	0.0	0	0.0	Yes
No	Women	1999	1	3	1	2	1	0	2	7	2	2.5	3	0.25	3	0.25	4	1.0	No
No	Women	1999	1	1	0	0	1	0	3	8	2	2.5	3	0.25	3	0.25	0	0.0	No
No	Women	1999	1	1	2	0	1	0	1	7	2	2.5	2	0.042	0	0.0	0	0.0	Yes
No	Women	1999	1	1	0	0	1	0	1	8	3	4.0	1	0.024	0	0.0	1	0.042	No
No	Women	1999	1	2	1	0	1	0	2	9	3	4.0	5	18.0	2	0.042	4	1.0	Yes
No	Men	1999	1	3	1	0	1	0	2	5	3	4.0	5	18.0	5	18.0	3	0.25	No
No	Women	1999	1	0	2	0	1	0	2	13	4	10.0	5	18.0	2	0.042	3	0.25	Yes
No	Women	1999	1	2	3	3	1	0	3	9	4	10.0	5	18.0	5	18.0	3	0.25	No
No	Men	1999	1	1	2	0	2	0	2	7	4	10.0	2	0.042	0	0.0	0	0.0	No
No	Men	1999	1	1	1	0	1	0	1	7	4	10.0	3	0.25	0	0.0	5	2.5	Yes
No	Women	1999	1	2	3	2	1	0	1	6	4	10.0	2	0.042	5	18.0	1	0.042	Yes
No	Men	1999	1	1	0	0	1	0	1	11	4	10.0	5	18.0	5	18.0	5	2.5	Yes
No	Women	1999	1	1	2	1	1	0	1	5	4	10.0	3	0.25	3	0.25	6	4.0	Yes
No	Men	1999	1	2	3	2	1	1	2	5	4	10.0	4	2.5	3	0.25	5	2.5	Yes
No	Men	1999	1	1	1	0	1	0	0	8	4	10.0	3	0.25	3	0.25	4	1.0	No
No	Women	1999	1	1	1	0	1	0	1	13	4	10.0	1	0.024	4	2.5	5	2.5	Yes
No	Men	1999	1	2	0	0	1	0	3	6	4	10.0	4	2.5	4	2.5	7	18.0	No
No	Women	1999	1	3	3	1	1	0	2	12	5	24.0	1	0.024	0	0.0	0	0.0	No
No	Women	1999	1	2	1	0	1	0	1	3	5	24.0	0	0.0	3	0.25	0	0.0	Yes
No	Men	1999	1	2	3	0	2	0	2	7	5	24.0	2	0.042	0	0.0	0	0.0	Yes
No	Men	1999	1	0	0	0	0	0	1	11	5	24.0	3	0.25	0	0.0	1	0.042	No
No	Men	1999	2	3	0	0	1	0	2	9	0	0.5	0	0.0	0	0.0	0	0.0	Yes
No	Men	1999	2	1	2	0	2	0	2	10	0	0.5	0	0.0	1	0.024	0	0.0	No
No	Women	1999	2	2	3	3	1	0	1	13	0	0.5	0	0.0	5	18.0	0	0.0	No
No	Men	1999	2	1	0	0	1	0	2	8	1	1.0	5	18.0	0	0.0	0	0.0	No
No	Men	1999	2	2	0	0	1	1	1	7	1	1.0	5	18.0	5	18.0	5	2.5	Yes
No	Women	1999	2	1	3	3	1	3	1	15	2	2.5	5	18.0	0	0.0	3	0.25	No
No	Women	1999	2	3	1	0	1	0	2	10	2	2.5	0	0.0	0	0.0	0	0.0	No
No	Men	1999	2	3	1	0	1	0	2	10	2	2.5	2	0.042	2	0.042	1	0.042	No
No	Men	1999	2	2	2	0	2	0	1	6	3	4.0	0	0.0	0	0.0	0	0.0	No
No	Men	1999	2	0	2	0	1	0	0	5	3	4.0	2	0.042	0	0.0	0	0.0	Yes
No	Women	1999	2	1	0	0	1	0	0	11	3	4.0	1	0.024	5	18.0	4	1.0	No
No	Women	1999	2	3	1	0	2	0	2	10	3	4.0	4	2.5	0	0.0	0	0.0	Yes
No	Men	1999	2	2	1	1	1	0	2	10	3	4.0	3	0.25	0	0.0	0	0.0	No
No	Women	1999	2	1	0	0	1	0	1	6	4	10.0	2	0.042	0	0.0	0	0.0	No
No	Women	1999	2	0	2	0	1	2	2	13	4	10.0	3	0.25	0	0.0	1	0.042	No
No	Women	1999	2	2	0	0	2	0	2	9	4	10.0	4	2.5	4	2.5	6	4.0	No
No	Women	1999	2	2	0	1	1	0	2	10	4	10.0	5	18.0	3	0.25	1	0.042	No
No	Men	1999	2	2	0	0	1	1	2	10	4	10.0	1	0.024	1	0.024	1	0.042	No
No	Men	1999	2	2	0	0	1	0	1	6	4	10.0	3	0.25	5	18.0	3	0.25	Yes
No	Men	1999	2	1	1	0	1	0	0	11	4	10.0	5	18.0	0	0.0	0	0.0	No
No	Women	1999	2	2	3	2	2	0	1	9	4	10.0	5	18.0	5	18.0	3	0.25	Yes
No	Women	1999	2	2	1	1	1	0	2	9	4	10.0	2	0.042	2	0.042	1	0.042	Yes
No	Women	1999	2	3	2	0	1	0	2	7	4	10.0	0	0.0	0	0.0	0	0.0	Yes
No	Men	1999	2	0	3	3	1	0	1	11	4	10.0	0	0.0	5	18.0	0	0.0	Yes
No	Women	1999	2	0	0	0	1	0	1	5	5	24.0	4	2.5	0	0.0	0	0.0	No
No	Men	1999	3	3	3	1	2	0	3	15	0	0.5	4	2.5	3	0.25	0	0.0	No
No	Women	1999	3	3	1	0	1	0	2	11	2	2.5	0	0.0	0	0.0	0	0.0	Yes
No	Men	1999	3	2	2	3	1	0	1	13	2	2.5	4	2.5	4	2.5	7	18.0	No
No	Women	1999	3	2	2	1	1	1	2	13	4	10.0	2	0.042	3	0.25	4	1.0	No
No	Women	1999	3	2	0	0	2	0	2	10	5	24.0	4	2.5	4	2.5	6	4.0	No
No	Women	1999	3	2	1	1	3	0	3	13	5	24.0	4	2.5	0	0.0	6	4.0	No
No	Women	2000	0	2	1	0	2	0	2	8	0	0.5	5	18.0	0	0.0	4	1.0	No
No	Men	2000	0	0	0	0	1	0	0	2	0	0.5	0	0.0	0	0.0	0	0.0	Yes
No	Women	2000	0	1	1	1	1	0	1	6	2	2.5	1	0.024	3	0.25	1	0.042	No
No	Men	2000	0	1	0	0	1	0	2	5	3	4.0	5	18.0	1	0.024	0	0.0	No
No	Women	2000	0	1	0	0	1	0	0	11	3	4.0	3	0.25	5	18.0	1	0.042	No
No	Women	2000	0	1	0	0	1	0	2	3	3	4.0	0	0.0	0	0.0	0	0.0	No
No	Women	2000	0	1	3	3	1	0	2	5	3	4.0	4	2.5	0	0.0	4	1.0	Yes
No	Men	2000	0	1	1	0	1	0	0	4	4	10.0	3	0.25	0	0.0	3	0.25	No
No	Men	2000	0	2	0	0	1	0	0	4	5	24.0	2	0.042	0	0.0	0	0.0	No
No	Women	2000	0	0	0	0	1	0	1	3	5	24.0	2	0.042	0	0.0	3	0.25	No
No	Men	2000	0	0	0	0	1	0	0	2	5	24.0	3	0.25	4	2.5	0	0.0	Yes
No	Men	2000	1	2	0	0	1	0	2	7	0	0.5	3	0.25	2	0.042	1	0.042	No
No	Women	2000	1	1	0	0	1	0	1	6	1	1.0	4	2.5	0	0.0	3	0.25	No
No	Women	2000	1	1	0	0	1	1	1	5	1	1.0	0	0.0	0	0.0	0	0.0	No
No	Women	2000	1	1	0	0	1	0	1	5	1	1.0	0	0.0	0	0.0	0	0.0	No
No	Women	2000	1	2	1	0	2	0	1	3	2	2.5	0	0.0	0	0.0	0	0.0	No
No	Men	2000	1	2	1	0	1	0	2	7	2	2.5	0	0.0	0	0.0	0	0.0	No
No	Men	2000	1	1	2	1	1	0	0	8	2	2.5	3	0.25	5	18.0	5	2.5	Yes
No	Women	2000	1	1	0	0	1	0	2	8	2	2.5	0	0.0	0	0.0	0	0.0	No
No	Women	2000	1	1	1	1	1	0	1	6	2	2.5	0	0.0	5	18.0	1	0.042	Yes
No	Men	2000	1	1	0	0	0	0	0	7	2	2.5	1	0.024	0	0.0	1	0.042	No
No	Women	2000	1	2	1	2	2	0	1	7	3	4.0	3	0.25	4	2.5	4	1.0	No
No	Men	2000	1	1	0	0	1	0	1	5	3	4.0	2	0.042	2	0.042	2	0.083	Yes
No	Women	2000	1	1	1	0	1	0	1	10	3	4.0	0	0.0	0	0.0	0	0.0	Yes
No	Men	2000	1	1	1	0	1	0	1	5	3	4.0	5	18.0	3	0.25	5	2.5	Yes
No	Women	2000	1	2	1	0	1	0	1	7	3	4.0	5	18.0	0	0.0	0	0.0	No
No	Women	2000	1	0	1	0	0	3	1	6	3	4.0	0	0.0	0	0.0	0	0.0	Yes
No	Women	2000	1	1	0	0	1	0	1	6	3	4.0	5	18.0	0	0.0	3	0.25	No
No	Women	2000	1	1	1	0	1	0	2	6	3	4.0	0	0.0	3	0.25	0	0.0	No
No	Women	2000	1	2	0	0	1	0	1	6	3	4.0	0	0.0	5	18.0	0	0.0	No
No	Women	2000	1	1	2	0	1	0	0	7	3	4.0	2	0.042	2	0.042	3	0.25	No
No	Women	2000	1	1	1	0	1	0	1	7	4	10.0	4	2.5	4	2.5	7	18.0	No
No	Women	2000	1	1	0	1	1	0	2	4	4	10.0	5	18.0	5	18.0	2	0.083	No
No	Women	2000	1	0	0	0	1	0	1	6	4	10.0	5	18.0	2	0.042	1	0.042	No
No	Women	2000	1	1	0	0	1	0	2	9	4	10.0	3	0.25	5	18.0	0	0.0	No
No	Men	2000	1	3	1	0	1	0	2	2	4	10.0	3	0.25	5	18.0	0	0.0	No
No	Women	2000	1	0	0	1	1	0	1	5	4	10.0	5	18.0	0	0.0	0	0.0	No
No	Women	2000	1	0	1	1	1	1	1	7	4	10.0	3	0.25	3	0.25	5	2.5	No
No	Men	2000	1	1	0	0	2	0	2	7	4	10.0	0	0.0	0	0.0	0	0.0	Yes
No	Women	2000	1	1	0	0	1	0	0	7	4	10.0	2	0.042	0	0.0	1	0.042	No
No	Men	2000	1	0	0	0	0	0	0	4	4	10.0	1	0.024	1	0.024	0	0.0	No
No	Men	2000	1	2	0	0	1	0	2	6	4	10.0	1	0.024	0	0.0	0	0.0	Yes
No	Women	2000	1	2	0	0	1	0	1	4	5	24.0	3	0.25	5	18.0	5	2.5	No
No	Women	2000	1	0	0	0	1	1	1	7	5	24.0	1	0.024	2	0.042	7	18.0	No
No	Women	2000	1	0	0	0	2	0	3	4	5	24.0	5	18.0	5	18.0	5	2.5	Yes
No	Men	2000	1	1	2	0	1	0	0	8	5	24.0	0	0.0	0	0.0	0	0.0	No
No	Women	2000	1	0	2	0	1	0	0	6	5	24.0	5	18.0	1	0.024	1	0.042	No
No	Men	2000	1	3	0	0	1	0	0	5	5	24.0	0	0.0	1	0.024	0	0.0	No
No	Men	2000	1	0	1	0	0	0	1	6	5	24.0	0	0.0	0	0.0	0	0.0	No
No	Women	2000	1	2	0	0	1	0	2	5	5	24.0	5	18.0	5	18.0	3	0.25	No
No	Men	2000	1	0	0	1	1	0	0	11	5	24.0	3	0.25	0	0.0	0	0.0	No
No	Women	2000	1	1	0	0	1	0	1	5	5	24.0	0	0.0	0	0.0	0	0.0	No
No	Women	2000	1	3	1	1	2	0	2	6	5	24.0	2	0.042	0	0.0	0	0.0	No
No	Women	2000	1	1	0	0	1	0	1	6	5	24.0	4	2.5	4	2.5	7	18.0	No
No	Women	2000	1	1	1	0	1	0	1	6	5	24.0	3	0.25	3	0.25	3	0.25	No
No	Women	2000	1	1	0	0	1	3	1	5	5	24.0	3	0.25	5	18.0	3	0.25	Yes
No	Men	2000	1	2	0	0	1	0	1	6	5	24.0	2	0.042	3	0.25	2	0.083	No
No	Women	2000	2	3	2	2	1	0	3	13	0	0.5	0	0.0	0	0.0	0	0.0	No
No	Women	2000	2	0	1	0	1	1	3	8	0	0.5	1	0.024	1	0.024	3	0.25	Yes
No	Men	2000	2	2	1	0	1	0	1	8	0	0.5	2	0.042	5	18.0	2	0.083	No
No	Women	2000	2	3	3	2	1	0	1	13	1	1.0	1	0.024	0	0.0	0	0.0	No
No	Men	2000	2	2	3	3	1	0	3	8	2	2.5	0	0.0	3	0.25	0	0.0	No
No	Women	2000	2	0	2	1	1	0	2	14	2	2.5	3	0.25	3	0.25	3	0.25	Yes
No	Women	2000	2	2	2	2	1	0	2	9	2	2.5	0	0.0	0	0.0	0	0.0	No
No	Women	2000	2	2	2	0	1	0	0	12	2	2.5	3	0.25	0	0.0	3	0.25	Yes
No	Women	2000	2	2	0	0	1	0	2	8	3	4.0	5	18.0	0	0.0	1	0.042	No
No	Women	2000	2	3	1	0	1	0	3	8	3	4.0	2	0.042	2	0.042	2	0.083	No
No	Men	2000	2	3	2	0	1	0	2	7	3	4.0	3	0.25	0	0.0	0	0.0	Yes
No	Women	2000	2	0	1	2	1	0	0	10	3	4.0	3	0.25	3	0.25	3	0.25	No
No	Men	2000	2	1	2	0	1	0	1	11	3	4.0	5	18.0	5	18.0	4	1.0	No
No	Women	2000	2	1	0	0	1	0	2	9	4	10.0	0	0.0	0	0.0	0	0.0	Yes
No	Women	2000	2	2	2	1	1	0	2	9	4	10.0	1	0.024	0	0.0	2	0.083	No
No	Women	2000	2	1	1	2	1	0	3	9	4	10.0	2	0.042	5	18.0	3	0.25	No
No	Women	2000	2	2	0	0	1	0	2	7	4	10.0	0	0.0	0	0.0	0	0.0	Yes
No	Women	2000	2	3	0	0	1	0	2	16	4	10.0	5	18.0	2	0.042	2	0.083	No
No	Women	2000	2	1	1	0	2	0	3	7	4	10.0	3	0.25	3	0.25	5	2.5	Yes
No	Women	2000	2	2	0	0	1	0	1	11	4	10.0	0	0.0	0	0.0	0	0.0	No
No	Women	2000	2	3	3	3	2	0	3	10	4	10.0	0	0.0	0	0.0	0	0.0	Yes
No	Women	2000	2	2	1	0	1	0	1	8	4	10.0	3	0.25	5	18.0	0	0.0	Yes
No	Men	2000	2	3	0	0	1	0	2	8	4	10.0	5	18.0	0	0.0	0	0.0	No
No	Women	2000	2	2	1	1	2	0	2	6	4	10.0	5	18.0	2	0.042	0	0.0	No
No	Women	2000	2	1	0	0	3	0	2	14	4	10.0	4	2.5	2	0.042	2	0.083	No
No	Women	2000	2	1	0	0	1	0	1	7	4	10.0	2	0.042	2	0.042	0	0.0	No
No	Women	2000	2	3	1	0	2	3	2	11	4	10.0	4	2.5	4	2.5	7	18.0	Yes
No	Women	2000	2	1	1	0	1	0	1	9	4	10.0	2	0.042	0	0.0	1	0.042	Yes
No	Women	2000	2	3	2	0	1	0	2	11	5	24.0	2	0.042	3	0.25	0	0.0	No
No	Women	2000	2	2	1	0	2	0	2	10	5	24.0	0	0.0	3	0.25	0	0.0	No
No	Women	2000	2	1	0	1	2	0	3	8	5	24.0	5	18.0	0	0.0	0	0.0	No
No	Women	2000	2	1	0	0	2	0	2	9	5	24.0	3	0.25	2	0.042	5	2.5	Yes
No	Women	2000	2	2	0	0	1	3	3	8	5	24.0	3	0.25	0	0.0	4	1.0	No
No	Women	2000	2	0	0	0	1	0	2	11	5	24.0	4	2.5	4	2.5	7	18.0	Yes
No	Men	2000	2	1	1	0	1	0	2	6	5	24.0	1	0.024	0	0.0	0	0.0	No
No	Women	2000	2	1	1	0	1	0	2	8	5	24.0	0	0.0	0	0.0	0	0.0	No
No	Women	2000	3	2	2	2	1	0	2	13	0	0.5	1	0.024	0	0.0	2	0.083	Yes
No	Women	2000	3	3	3	0	1	2	1	14	2	2.5	5	18.0	0	0.0	1	0.042	Yes
No	Women	2000	3	3	2	2	2	0	2	9	3	4.0	5	18.0	5	18.0	4	1.0	No
No	Men	2000	3	3	0	0	1	0	1	15	3	4.0	3	0.25	2	0.042	4	1.0	No
No	Women	2000	3	3	3	1	2	0	2	15	4	10.0	1	0.024	5	18.0	0	0.0	Yes
No	Women	2000	3	3	2	0	1	0	2	12	4	10.0	4	2.5	1	0.024	3	0.25	Yes
No	Women	2000	3	0	0	1	2	3	1	10	5	24.0	3	0.25	0	0.0	0	0.0	No
No	Women	2000	3	3	0	0	1	0	2	11	5	24.0	5	18.0	5	18.0	3	0.25	No
No	Women	2000	3	2	1	1	1	2	2	13	5	24.0	3	0.25	0	0.0	4	1.0	No
No	Women	2001	0	2	0	0	1	0	3	6	1	1.0	3	0.25	0	0.0	4	1.0	No
No	Women	2001	0	1	0	1	0	0	0	3	2	2.5	2	0.042	3	0.25	3	0.25	No
No	Women	2001	0	3	1	0	1	0	0	4	3	4.0	0	0.0	0	0.0	0	0.0	No
No	Women	2001	0	0	1	1	0	0	1	2	3	4.0	5	18.0	5	18.0	0	0.0	No
No	Men	2001	0	0	0	0	1	0	0	6	3	4.0	0	0.0	1	0.024	0	0.0	No
No	Women	2001	1	2	0	0	1	0	1	6	0	0.5	5	18.0	0	0.0	0	0.0	Yes
No	Women	2001	1	1	3	2	0	0	0	8	1	1.0	1	0.024	0	0.0	0	0.0	No
No	Men	2001	1	1	0	0	0	0	0	3	1	1.0	3	0.25	5	18.0	4	1.0	No
No	Men	2001	1	3	0	1	2	0	2	10	2	2.5	4	2.5	4	2.5	0	0.0	No
No	Women	2001	1	0	0	0	1	0	0	3	2	2.5	0	0.0	0	0.0	0	0.0	No
No	Women	2001	1	0	1	2	1	0	2	8	2	2.5	0	0.0	0	0.0	0	0.0	No
No	Women	2001	1	1	1	1	1	0	2	8	3	4.0	5	18.0	5	18.0	2	0.083	Yes
No	Men	2001	1	0	1	0	0	0	2	5	3	4.0	0	0.0	0	0.0	0	0.0	No
No	Women	2001	1	0	1	0	1	0	2	6	3	4.0	2	0.042	2	0.042	1	0.042	Yes
No	Men	2001	1	1	0	0	0	0	0	3	3	4.0	5	18.0	2	0.042	2	0.083	No
No	Women	2001	1	3	1	2	1	0	2	11	4	10.0	2	0.042	3	0.25	3	0.25	Yes
No	Women	2001	1	2	0	0	1	0	3	7	4	10.0	1	0.024	2	0.042	3	0.25	No
No	Women	2001	1	0	0	0	1	0	1	4	4	10.0	3	0.25	3	0.25	4	1.0	No
No	Women	2001	1	2	0	0	2	0	3	7	4	10.0	2	0.042	0	0.0	1	0.042	Yes
No	Women	2001	1	1	0	0	1	0	1	8	4	10.0	1	0.024	2	0.042	1	0.042	Yes
No	Women	2001	1	1	0	0	1	0	1	5	4	10.0	0	0.0	0	0.0	0	0.0	Yes
No	Women	2001	1	2	0	0	1	0	2	7	4	10.0	2	0.042	1	0.024	1	0.042	No
No	Women	2001	1	2	1	0	1	0	1	3	4	10.0	1	0.024	1	0.024	7	18.0	No
No	Women	2001	1	2	0	0	1	0	2	6	4	10.0	1	0.024	0	0.0	0	0.0	Yes
No	Women	2001	1	1	0	0	0	0	0	7	4	10.0	5	18.0	5	18.0	3	0.25	Yes
No	Women	2001	1	2	0	0	1	0	1	5	4	10.0	5	18.0	3	0.25	1	0.042	Yes
No	Women	2001	1	1	0	0	2	0	2	7	5	24.0	0	0.0	0	0.0	0	0.0	No
No	Women	2001	1	1	0	0	1	0	2	8	5	24.0	1	0.024	1	0.024	1	0.042	No
No	Women	2001	1	1	0	0	1	0	1	6	5	24.0	3	0.25	3	0.25	5	2.5	No
No	Women	2001	1	2	0	0	1	0	2	5	5	24.0	0	0.0	0	0.0	0	0.0	Yes
No	Women	2001	1	3	1	0	1	0	1	7	5	24.0	3	0.25	0	0.0	5	2.5	Yes
No	Women	2001	1	3	1	0	1	0	0	7	5	24.0	4	2.5	3	0.25	7	18.0	No
No	Women	2001	1	1	0	0	1	0	1	5	5	24.0	5	18.0	0	0.0	0	0.0	Yes
No	Women	2001	2	2	0	0	1	0	2	10	0	0.5	5	18.0	0	0.0	0	0.0	No
No	Women	2001	2	2	2	0	1	0	2	8	0	0.5	0	0.0	0	0.0	0	0.0	Yes
No	Women	2001	2	3	0	2	2	1	3	8	0	0.5	2	0.042	2	0.042	1	0.042	No
No	Men	2001	2	2	0	0	3	0	3	10	0	0.5	5	18.0	0	0.0	0	0.0	Yes
No	Women	2001	2	2	1	1	1	0	2	9	0	0.5	0	0.0	0	0.0	0	0.0	No
No	Men	2001	2	2	1	2	1	0	1	10	0	0.5	1	0.024	1	0.024	1	0.042	No
No	Women	2001	2	3	0	0	1	0	1	13	0	0.5	3	0.25	4	2.5	0	0.0	No
No	Women	2001	2	2	1	0	1	0	3	10	0	0.5	0	0.0	0	0.0	0	0.0	No
No	Women	2001	2	3	1	0	1	0	2	11	1	1.0	0	0.0	0	0.0	0	0.0	Yes
No	Men	2001	2	2	2	1	1	0	3	10	1	1.0	0	0.0	0	0.0	0	0.0	Yes
No	Men	2001	2	2	1	0	1	0	1	8	2	2.5	1	0.024	0	0.0	1	0.042	No
No	Men	2001	2	2	0	0	1	0	2	8	2	2.5	5	18.0	1	0.024	1	0.042	Yes
No	Women	2001	2	3	1	0	2	0	1	9	3	4.0	2	0.042	5	18.0	3	0.25	No
No	Men	2001	2	3	3	2	1	0	2	10	3	4.0	4	2.5	3	0.25	7	18.0	Yes
No	Women	2001	2	2	2	0	1	2	2	12	3	4.0	0	0.0	0	0.0	0	0.0	No
No	Men	2001	2	3	0	0	1	0	3	14	3	4.0	1	0.024	4	2.5	4	1.0	No
No	Women	2001	2	2	1	3	1	0	2	12	3	4.0	5	18.0	1	0.024	3	0.25	No
No	Women	2001	2	3	1	2	2	0	1	10	4	10.0	1	0.024	1	0.024	1	0.042	Yes
No	Men	2001	2	1	0	0	1	0	1	12	4	10.0	5	18.0	0	0.0	5	2.5	No
No	Women	2001	2	3	1	0	1	0	1	6	4	10.0	0	0.0	0	0.0	0	0.0	Yes
No	Women	2001	2	3	2	2	2	0	2	9	4	10.0	5	18.0	2	0.042	3	0.25	No
No	Women	2001	2	2	0	1	2	0	3	17	4	10.0	1	0.024	5	18.0	3	0.25	Yes
No	Women	2001	2	2	3	3	2	3	1	12	4	10.0	5	18.0	5	18.0	3	0.25	No
No	Women	2001	2	2	2	1	2	0	2	14	4	10.0	5	18.0	2	0.042	3	0.25	No
No	Women	2001	2	3	1	0	1	0	2	10	5	24.0	4	2.5	3	0.25	6	4.0	Yes
No	Men	2001	2	0	1	0	2	0	1	7	5	24.0	0	0.0	0	0.0	0	0.0	No
No	Men	2001	2	1	1	0	1	0	3	9	5	24.0	3	0.25	1	0.024	3	0.25	Yes
No	Women	2001	2	3	0	0	1	0	2	8	5	24.0	0	0.0	0	0.0	0	0.0	Yes
No	Women	2001	2	2	0	0	1	0	1	7	5	24.0	2	0.042	1	0.024	0	0.0	No
No	Men	2001	3	3	0	0	2	0	1	10	0	0.5	3	0.25	0	0.0	0	0.0	No
No	Women	2001	3	3	2	3	2	3	3	19	2	2.5	3	0.25	0	0.0	3	0.25	Yes
No	Men	2001	3	1	0	0	1	3	1	10	3	4.0	2	0.042	0	0.0	2	0.083	Yes
No	Women	2001	3	2	3	3	3	3	3	20	4	10.0	2	0.042	0	0.0	0	0.0	No
No	Women	2001	3	3	3	0	1	2	2	15	5	24.0	3	0.25	3	0.25	3	0.25	Yes
No	Men	2002	0	0	0	0	1	0	1	3	1	1.0	0	0.0	0	0.0	0	0.0	Yes
No	Men	2002	0	2	0	0	0	0	0	3	3	4.0	3	0.25	5	18.0	4	1.0	Yes
No	Women	2002	1	1	0	0	1	0	2	6	3	4.0	4	2.5	0	0.0	0	0.0	No
No	Women	2002	1	0	2	2	1	0	1	8	4	10.0	3	0.25	4	2.5	6	4.0	Yes
No	Women	2002	3	3	3	1	2	3	3	18	2	2.5	2	0.042	0	0.0	0	0.0	Yes
Yes	Women	1969	1	1	1	0	1	0	3	7	1	1.0	5	18.0	5	18.0	3	0.25	Yes
Yes	Women	1975	1	0	2	1	1	0	1	7	4	10.0	5	18.0	2	0.042	2	0.083	Yes
Yes	Women	1977	0	0	2	0	1	3	1	8	3	4.0	5	18.0	0	0.0	0	0.0	Yes
Yes	Women	1981	0	0	2	3	1	0	1	8	5	24.0	5	18.0	2	0.042	4	1.0	No
Yes	Women	1981	2	2	1	0	1	0	0	7	3	4.0	2	0.042	2	0.042	1	0.042	Yes
Yes	Men	1994	1	1	2	0	1	0	1	7	3	4.0	2	0.042	0	0.0	1	0.042	Yes
Yes	Women	1995	1	2	1	1	1	0	3	9	0	0.5	0	0.0	0	0.0	1	0.042	Yes
Yes	Women	1995	1	1	0	0	1	0	0	4	0	0.5	0	0.0	0	0.0	0	0.0	Yes
Yes	Women	1995	2	0	0	0	1	0	2	6	1	1.0	0	0.0	0	0.0	3	0.25	No
Yes	Women	1995	2	3	2	2	1	0	1	12	1	1.0	0	0.0	0	0.0	0	0.0	Yes
Yes	Men	1996	1	3	1	1	1	0	0	8	1	1.0	2	0.042	0	0.0	5	2.5	Yes
Yes	Women	1996	1	1	1	0	1	0	0	5	1	1.0	5	18.0	2	0.042	1	0.042	Yes
Yes	Women	1996	1	3	1	1	1	0	1	9	2	2.5	0	0.0	1	0.024	0	0.0	No
Yes	Men	1996	1	0	1	0	1	0	3	6	3	4.0	3	0.25	0	0.0	3	0.25	Yes
Yes	Women	1996	1	3	0	0	2	0	2	9	4	10.0	4	2.5	2	0.042	7	18.0	Yes
Yes	Men	1996	2	2	2	0	1	0	1	9	4	10.0	1	0.024	0	0.0	0	0.0	Yes
Yes	Women	1996	3	1	3	1	1	3	3	15	4	10.0	4	2.5	2	0.042	3	0.25	Yes
Yes	Women	1997	1	1	1	0	1	0	0	5	0	0.5	2	0.042	0	0.0	0	0.0	No
Yes	Women	1997	1	1	1	0	1	0	0	5	2	2.5	2	0.042	1	0.024	1	0.042	No
Yes	Women	1997	1	0	0	0	1	0	1	7	3	4.0	5	18.0	0	0.0	0	0.0	Yes
Yes	Women	1997	1	1	0	0	1	0	2	6	3	4.0	3	0.25	0	0.0	3	0.25	No
Yes	Women	1997	1	2	0	0	1	0	2	4	3	4.0	5	18.0	0	0.0	1	0.042	Yes
Yes	Women	1997	1	1	1	0	1	0	1	6	3	4.0	0	0.0	0	0.0	0	0.0	Yes
Yes	Women	1997	1	2	0	0	1	3	3	10	4	10.0	4	2.5	3	0.25	4	1.0	Yes
Yes	Women	1997	1	2	1	0	1	0	1	4	4	10.0	5	18.0	1	0.024	1	0.042	No
Yes	Women	1997	1	0	0	0	1	0	1	5	4	10.0	0	0.0	0	0.0	0	0.0	Yes
Yes	Men	1997	1	2	0	0	1	0	0	7	4	10.0	0	0.0	3	0.25	0	0.0	Yes
Yes	Women	1997	1	0	1	1	1	0	1	5	5	24.0	5	18.0	5	18.0	1	0.042	Yes
Yes	Women	1997	1	0	0	0	1	0	2	6	5	24.0	5	18.0	2	0.042	2	0.083	Yes
Yes	Women	1997	2	0	1	0	1	0	1	6	0	0.5	2	0.042	5	18.0	3	0.25	Yes
Yes	Men	1997	2	2	0	0	0	0	0	5	0	0.5	2	0.042	3	0.25	1	0.042	Yes
Yes	Men	1997	2	1	1	0	1	0	2	8	0	0.5	2	0.042	2	0.042	1	0.042	Yes
Yes	Women	1997	2	3	2	2	1	0	2	13	1	1.0	1	0.024	0	0.0	0	0.0	Yes
Yes	Men	1997	2	3	0	1	1	3	2	11	2	2.5	3	0.25	3	0.25	2	0.083	No
Yes	Women	1997	2	2	2	1	1	0	2	13	2	2.5	2	0.042	5	18.0	3	0.25	Yes
Yes	Women	1997	2	2	2	0	1	0	1	9	4	10.0	3	0.25	3	0.25	5	2.5	Yes
Yes	Women	1997	2	3	2	1	2	0	1	10	4	10.0	0	0.0	0	0.0	0	0.0	No
Yes	Men	1997	2	2	0	1	2	0	2	12	4	10.0	3	0.25	3	0.25	4	1.0	Yes
Yes	Men	1997	2	0	1	0	0	0	1	5	4	10.0	2	0.042	2	0.042	3	0.25	Yes
Yes	Women	1998	0	1	0	1	0	0	1	4	2	2.5	0	0.0	0	0.0	0	0.0	Yes
Yes	Women	1998	0	0	1	0	1	0	0	3	3	4.0	0	0.0	0	0.0	0	0.0	Yes
Yes	Women	1998	1	3	2	0	2	0	3	11	0	0.5	0	0.0	0	0.0	0	0.0	Yes
Yes	Men	1998	1	1	2	1	1	0	2	9	1	1.0	5	18.0	0	0.0	1	0.042	Yes
Yes	Women	1998	1	1	1	0	1	0	1	6	2	2.5	5	18.0	2	0.042	4	1.0	Yes
Yes	Women	1998	1	0	1	0	2	0	2	7	2	2.5	5	18.0	5	18.0	3	0.25	Yes
Yes	Women	1998	1	0	0	0	1	0	1	10	3	4.0	2	0.042	0	0.0	0	0.0	Yes
Yes	Women	1998	1	2	2	1	1	1	1	5	3	4.0	5	18.0	5	18.0	3	0.25	Yes
Yes	Men	1998	1	2	0	0	1	0	0	4	3	4.0	4	2.5	0	0.0	0	0.0	No
Yes	Women	1998	1	1	1	0	1	0	2	7	4	10.0	2	0.042	1	0.024	0	0.0	Yes
Yes	Women	1998	1	0	0	0	1	0	1	4	4	10.0	5	18.0	3	0.25	3	0.25	Yes
Yes	Women	1998	1	3	3	1	2	0	2	13	5	24.0	4	2.5	3	0.25	5	2.5	Yes
Yes	Men	1998	2	2	0	0	2	0	2	9	0	0.5	5	18.0	2	0.042	3	0.25	No
Yes	Women	1998	2	1	3	3	1	0	1	12	0	0.5	0	0.0	0	0.0	0	0.0	No
Yes	Women	1998	2	1	2	0	1	0	1	6	1	1.0	1	0.024	0	0.0	0	0.0	Yes
Yes	Men	1998	2	0	0	0	1	0	2	8	1	1.0	2	0.042	2	0.042	2	0.083	Yes
Yes	Men	1998	2	0	0	0	0	0	1	4	2	2.5	0	0.0	0	0.0	0	0.0	No
Yes	Women	1998	2	0	1	0	1	0	1	10	3	4.0	5	18.0	0	0.0	0	0.0	No
Yes	Women	1998	2	1	1	0	1	0	1	6	3	4.0	0	0.0	3	0.25	0	0.0	Yes
Yes	Women	1998	2	3	1	1	1	0	1	7	3	4.0	5	18.0	0	0.0	2	0.083	Yes
Yes	Women	1998	2	2	3	2	1	0	2	6	4	10.0	3	0.25	5	18.0	4	1.0	No
Yes	Women	1998	2	1	0	0	1	0	1	14	4	10.0	1	0.024	2	0.042	1	0.042	Yes
Yes	Women	1998	2	3	3	3	1	0	1	13	4	10.0	5	18.0	2	0.042	4	1.0	Yes
Yes	Women	1998	2	2	2	2	1	0	3	12	5	24.0	0	0.0	3	0.25	0	0.0	Yes
Yes	Women	1998	2	3	1	0	1	0	3	11	5	24.0	1	0.024	1	0.024	2	0.083	Yes
Yes	Women	1998	2	3	1	1	1	0	3	10	5	24.0	3	0.25	0	0.0	0	0.0	Yes
Yes	Women	1998	3	3	1	0	2	0	3	12	1	1.0	3	0.25	0	0.0	3	0.25	Yes
Yes	Women	1998	3	3	0	0	2	0	1	21	2	2.5	0	0.0	0	0.0	0	0.0	Yes
Yes	Women	1998	3	3	3	3	3	3	3	10	2	2.5	0	0.0	2	0.042	2	0.083	Yes
Yes	Women	1998	3	1	1	0	1	0	1	8	4	10.0	4	2.5	4	2.5	7	18.0	Yes
Yes	Women	1999	0	0	0	0	1	0	0	2	3	4.0	4	2.5	3	0.25	4	1.0	Yes
Yes	Women	1999	1	0	3	3	1	0	2	5	0	0.5	3	0.25	0	0.0	3	0.25	Yes
Yes	Men	1999	1	0	0	0	1	0	1	11	0	0.5	1	0.024	0	0.0	1	0.042	Yes
Yes	Women	1999	1	1	0	0	1	0	1	4	0	0.5	3	0.25	3	0.25	0	0.0	No
Yes	Men	1999	1	0	0	0	1	1	1	7	1	1.0	0	0.0	0	0.0	0	0.0	Yes
Yes	Women	1999	1	2	0	0	1	0	2	5	1	1.0	2	0.042	0	0.0	0	0.0	Yes
Yes	Men	1999	1	2	3	3	2	0	3	14	2	2.5	3	0.25	3	0.25	5	2.5	No
Yes	Women	1999	1	0	1	0	1	0	1	5	2	2.5	5	18.0	5	18.0	5	2.5	No
Yes	Women	1999	1	0	1	0	1	0	1	5	2	2.5	4	2.5	3	0.25	3	0.25	Yes
Yes	Women	1999	1	0	1	1	1	0	0	6	3	4.0	2	0.042	0	0.0	0	0.0	No
Yes	Women	1999	1	2	1	0	1	0	0	5	3	4.0	0	0.0	0	0.0	0	0.0	No
Yes	Men	1999	1	1	0	0	1	0	2	10	3	4.0	5	18.0	0	0.0	0	0.0	Yes
Yes	Men	1999	1	1	1	0	1	0	1	6	3	4.0	3	0.25	3	0.25	5	2.5	Yes
Yes	Women	1999	1	1	2	3	1	0	1	6	3	4.0	3	0.25	2	0.042	3	0.25	Yes
Yes	Women	1999	1	1	0	0	1	0	2	6	3	4.0	5	18.0	1	0.024	0	0.0	No
Yes	Women	1999	1	2	0	0	1	0	1	6	4	10.0	0	0.0	0	0.0	0	0.0	No
Yes	Women	1999	1	2	0	1	1	0	2	8	4	10.0	3	0.25	2	0.042	3	0.25	No
Yes	Women	1999	1	2	0	0	1	0	3	7	4	10.0	3	0.25	0	0.0	5	2.5	Yes
Yes	Women	1999	1	2	1	1	1	2	2	11	4	10.0	5	18.0	2	0.042	3	0.25	Yes
Yes	Women	1999	1	0	2	0	1	0	2	7	4	10.0	0	0.0	0	0.0	0	0.0	No
Yes	Women	1999	1	0	0	1	1	0	0	4	4	10.0	2	0.042	0	0.0	0	0.0	Yes
Yes	Men	1999	1	3	2	0	1	3	2	7	4	10.0	3	0.25	3	0.25	4	1.0	Yes
Yes	Women	1999	1	0	0	0	1	0	0	13	4	10.0	0	0.0	0	0.0	0	0.0	No
Yes	Women	1999	1	3	2	3	1	0	2	13	4	10.0	2	0.042	0	0.0	3	0.25	Yes
Yes	Men	1999	1	0	2	1	1	0	1	3	4	10.0	5	18.0	5	18.0	3	0.25	Yes
Yes	Men	1999	1	3	2	0	1	0	1	8	5	24.0	4	2.5	3	0.25	5	2.5	Yes
Yes	Women	1999	1	2	1	0	1	0	2	6	5	24.0	3	0.25	0	0.0	4	1.0	Yes
Yes	Women	1999	1	1	0	0	1	0	2	10	5	24.0	3	0.25	4	2.5	4	1.0	Yes
Yes	Women	1999	1	1	1	1	1	0	0	6	5	24.0	3	0.25	5	18.0	5	2.5	Yes
Yes	Women	1999	1	1	1	0	1	0	0	9	5	24.0	5	18.0	5	18.0	6	4.0	No
Yes	Women	1999	1	3	1	1	1	0	0	5	5	24.0	3	0.25	3	0.25	4	1.0	No
Yes	Women	1999	1	2	1	1	2	0	2	6	5	24.0	4	2.5	3	0.25	6	4.0	No
Yes	Men	1999	1	1	0	0	1	0	2	9	5	24.0	4	2.5	4	2.5	6	4.0	Yes
Yes	Women	1999	1	3	1	0	1	0	2	10	5	24.0	5	18.0	5	18.0	0	0.0	Yes
Yes	Women	1999	1	0	2	2	2	0	2	8	5	24.0	3	0.25	3	0.25	6	4.0	No
Yes	Women	1999	1	1	1	0	2	0	2	5	5	24.0	2	0.042	2	0.042	2	0.083	No
Yes	Men	1999	1	1	0	0	1	0	1	8	5	24.0	4	2.5	4	2.5	4	1.0	No
Yes	Men	1999	2	1	2	0	1	0	2	9	0	0.5	2	0.042	1	0.024	2	0.083	Yes
Yes	Women	1999	2	3	0	1	0	0	2	9	0	0.5	2	0.042	2	0.042	2	0.083	Yes
Yes	Women	1999	2	1	2	0	1	0	2	13	1	1.0	5	18.0	0	0.0	3	0.25	Yes
Yes	Women	1999	2	3	3	2	1	0	1	9	1	1.0	3	0.25	0	0.0	3	0.25	No
Yes	Men	1999	2	3	2	0	1	0	3	10	2	2.5	5	18.0	5	18.0	4	1.0	Yes
Yes	Women	1999	2	2	1	0	1	0	2	9	2	2.5	3	0.25	0	0.0	5	2.5	Yes
Yes	Women	1999	2	3	1	0	1	0	2	11	2	2.5	0	0.0	0	0.0	0	0.0	Yes
Yes	Women	1999	2	1	1	0	1	0	2	5	3	4.0	3	0.25	3	0.25	7	18.0	Yes
Yes	Women	1999	2	0	0	0	1	0	1	8	3	4.0	4	2.5	0	0.0	0	0.0	Yes
Yes	Women	1999	2	1	2	0	1	2	1	10	3	4.0	5	18.0	5	18.0	3	0.25	Yes
Yes	Women	1999	2	2	3	2	2	0	3	14	3	4.0	0	0.0	3	0.25	0	0.0	Yes
Yes	Men	1999	2	2	1	0	1	0	1	8	3	4.0	2	0.042	2	0.042	2	0.083	No
Yes	Women	1999	2	3	0	1	1	0	2	10	3	4.0	0	0.0	0	0.0	0	0.0	No
Yes	Women	1999	2	2	0	0	1	0	2	8	3	4.0	3	0.25	5	18.0	3	0.25	No
Yes	Women	1999	2	3	1	0	1	0	1	11	4	10.0	3	0.25	3	0.25	6	4.0	Yes
Yes	Women	1999	2	2	3	2	1	0	2	18	4	10.0	1	0.024	0	0.0	0	0.0	Yes
Yes	Women	1999	2	2	2	1	1	0	3	12	4	10.0	1	0.024	0	0.0	0	0.0	Yes
Yes	Women	1999	2	3	3	3	2	2	3	7	4	10.0	0	0.0	0	0.0	0	0.0	Yes
Yes	Women	1999	2	3	3	0	1	3	3	9	4	10.0	3	0.25	0	0.0	2	0.083	No
Yes	Women	1999	2	3	1	1	1	0	1	15	4	10.0	5	18.0	0	0.0	0	0.0	Yes
Yes	Women	1999	2	3	0	1	1	3	1	8	4	10.0	0	0.0	1	0.024	0	0.0	No
Yes	Women	1999	2	1	0	0	1	0	2	10	4	10.0	0	0.0	0	0.0	0	0.0	Yes
Yes	Men	1999	2	2	0	0	1	0	2	13	4	10.0	3	0.25	0	0.0	0	0.0	Yes
Yes	Women	1999	2	2	1	1	2	0	2	11	5	24.0	3	0.25	5	18.0	3	0.25	No
Yes	Women	1999	2	3	2	0	1	0	2	12	5	24.0	1	0.024	0	0.0	0	0.0	No
Yes	Women	1999	2	3	1	2	2	0	1	11	5	24.0	0	0.0	0	0.0	0	0.0	Yes
Yes	Men	1999	2	3	1	0	2	0	3	11	5	24.0	3	0.25	3	0.25	6	4.0	No
Yes	Women	1999	2	2	0	0	1	0	1	7	5	24.0	1	0.024	2	0.042	6	4.0	Yes
Yes	Women	1999	3	3	3	0	3	0	3	15	0	0.5	5	18.0	0	0.0	0	0.0	Yes
Yes	Women	1999	3	3	3	0	1	2	2	13	4	10.0	4	2.5	5	18.0	6	4.0	Yes
Yes	Men	1999	3	1	1	0	1	0	3	15	4	10.0	2	0.042	0	0.0	3	0.25	No
Yes	Men	1999	3	2	2	2	1	0	3	9	4	10.0	2	0.042	0	0.0	2	0.083	Yes
Yes	Men	1999	3	3	3	0	1	2	3	15	5	24.0	2	0.042	2	0.042	1	0.042	No
Yes	Women	2000	0	0	0	0	1	0	0	2	4	10.0	2	0.042	0	0.0	0	0.0	Yes
Yes	Women	2000	0	0	1	0	0	0	1	3	5	24.0	2	0.042	0	0.0	1	0.042	No
Yes	Women	2000	1	2	0	0	1	0	2	7	0	0.5	0	0.0	0	0.0	0	0.0	Yes
Yes	Women	2000	1	3	2	0	1	0	1	8	1	1.0	5	18.0	0	0.0	1	0.042	Yes
Yes	Women	2000	1	1	0	0	1	0	0	9	1	1.0	5	18.0	0	0.0	2	0.083	Yes
Yes	Women	2000	1	2	0	0	2	0	2	8	1	1.0	3	0.25	4	2.5	1	0.042	No
Yes	Men	2000	1	1	1	1	1	0	2	4	1	1.0	5	18.0	0	0.0	1	0.042	No
Yes	Women	2000	1	1	0	0	1	0	1	6	2	2.5	0	0.0	0	0.0	0	0.0	Yes
Yes	Women	2000	1	1	1	0	1	0	1	5	2	2.5	1	0.024	0	0.0	1	0.042	Yes
Yes	Women	2000	1	0	1	0	1	0	3	6	2	2.5	5	18.0	3	0.25	3	0.25	Yes
Yes	Women	2000	1	0	1	0	1	0	2	6	2	2.5	0	0.0	0	0.0	0	0.0	Yes
Yes	Men	2000	1	2	0	0	1	0	1	5	3	4.0	0	0.0	0	0.0	0	0.0	Yes
Yes	Women	2000	1	1	0	0	1	0	1	6	3	4.0	3	0.25	4	2.5	7	18.0	Yes
Yes	Women	2000	1	2	0	0	1	0	1	6	3	4.0	3	0.25	3	0.25	4	1.0	Yes
Yes	Women	2000	1	1	0	0	1	0	1	5	3	4.0	0	0.0	0	0.0	0	0.0	Yes
Yes	Women	2000	1	1	0	0	1	0	1	4	3	4.0	5	18.0	0	0.0	2	0.083	Yes
Yes	Men	2000	1	1	1	0	2	0	2	5	3	4.0	3	0.25	5	18.0	3	0.25	No
Yes	Women	2000	1	0	2	2	1	0	2	8	3	4.0	1	0.024	0	0.0	2	0.083	Yes
Yes	Women	2000	1	2	1	0	1	0	1	9	3	4.0	3	0.25	0	0.0	0	0.0	No
Yes	Women	2000	1	1	3	2	1	0	1	8	3	4.0	3	0.25	0	0.0	2	0.083	No
Yes	Women	2000	1	1	0	1	1	3	2	7	3	4.0	0	0.0	1	0.024	0	0.0	Yes
Yes	Men	2000	1	3	1	1	1	0	2	10	3	4.0	2	0.042	0	0.0	0	0.0	No
Yes	Men	2000	1	1	1	0	0	0	0	10	3	4.0	3	0.25	3	0.25	5	2.5	Yes
Yes	Women	2000	1	0	2	1	1	0	2	10	3	4.0	0	0.0	0	0.0	0	0.0	Yes
Yes	Women	2000	1	1	1	1	0	0	1	6	4	10.0	3	0.25	5	18.0	3	0.25	Yes
Yes	Women	2000	1	0	0	0	1	0	1	11	4	10.0	2	0.042	5	18.0	1	0.042	Yes
Yes	Women	2000	1	3	0	1	1	0	1	6	4	10.0	0	0.0	0	0.0	0	0.0	Yes
Yes	Men	2000	1	2	3	1	1	0	2	4	4	10.0	1	0.024	1	0.024	1	0.042	Yes
Yes	Women	2000	1	0	0	0	1	0	1	4	4	10.0	1	0.024	5	18.0	3	0.25	No
Yes	Women	2000	1	2	1	0	1	0	2	8	4	10.0	0	0.0	0	0.0	0	0.0	No
Yes	Women	2000	1	0	1	0	1	0	2	8	4	10.0	5	18.0	5	18.0	4	1.0	Yes
Yes	Women	2000	1	1	0	1	2	0	1	8	4	10.0	5	18.0	0	0.0	3	0.25	Yes
Yes	Women	2000	1	1	0	0	1	0	2	6	4	10.0	5	18.0	2	0.042	3	0.25	No
Yes	Women	2000	1	1	0	0	2	0	1	7	4	10.0	3	0.25	1	0.024	5	2.5	No
Yes	Women	2000	1	2	2	0	1	0	1	6	4	10.0	4	2.5	0	0.0	0	0.0	No
Yes	Women	2000	1	2	0	0	2	3	1	4	5	24.0	3	0.25	0	0.0	0	0.0	Yes
Yes	Women	2000	1	0	1	0	1	0	1	6	5	24.0	5	18.0	1	0.024	1	0.042	No
Yes	Women	2000	1	0	0	0	1	0	1	4	5	24.0	0	0.0	0	0.0	0	0.0	Yes
Yes	Women	2000	1	1	0	1	1	0	1	6	5	24.0	5	18.0	1	0.024	5	2.5	No
Yes	Women	2000	1	1	0	0	1	0	0	9	5	24.0	5	18.0	0	0.0	2	0.083	No
Yes	Women	2000	1	2	0	0	1	0	1	10	5	24.0	3	0.25	4	2.5	5	2.5	No
Yes	Women	2000	1	3	1	0	1	0	2	5	5	24.0	2	0.042	5	18.0	1	0.042	Yes
Yes	Women	2000	1	0	0	0	1	0	1	4	5	24.0	2	0.042	2	0.042	1	0.042	Yes
Yes	Women	2000	1	2	3	0	1	0	1	9	5	24.0	5	18.0	2	0.042	4	1.0	No
Yes	Women	2000	2	1	1	1	1	0	2	9	0	0.5	1	0.024	1	0.024	0	0.0	Yes
Yes	Women	2000	2	1	0	0	2	1	1	8	1	1.0	2	0.042	1	0.024	2	0.083	Yes
Yes	Women	2000	2	2	0	0	2	1	2	10	1	1.0	3	0.25	3	0.25	5	2.5	No
Yes	Women	2000	2	3	2	0	1	0	3	13	1	1.0	5	18.0	0	0.0	0	0.0	Yes
Yes	Women	2000	2	2	1	0	1	0	2	11	1	1.0	2	0.042	0	0.0	1	0.042	Yes
Yes	Women	2000	2	2	3	3	1	0	1	10	1	1.0	4	2.5	4	2.5	4	1.0	No
Yes	Men	2000	2	1	2	0	2	0	2	6	1	1.0	2	0.042	0	0.0	0	0.0	Yes
Yes	Women	2000	2	1	0	0	1	0	1	10	1	1.0	2	0.042	5	18.0	1	0.042	Yes
Yes	Men	2000	2	2	2	1	1	0	2	11	1	1.0	5	18.0	1	0.024	3	0.25	Yes
Yes	Men	2000	2	2	2	0	1	0	2	9	1	1.0	3	0.25	0	0.0	3	0.25	Yes
Yes	Women	2000	2	1	1	0	2	0	3	6	2	2.5	2	0.042	0	0.0	2	0.083	No
Yes	Women	2000	2	1	0	0	1	0	1	9	2	2.5	5	18.0	0	0.0	4	1.0	Yes
Yes	Women	2000	2	2	1	0	1	0	1	8	3	4.0	0	0.0	0	0.0	0	0.0	Yes
Yes	Women	2000	2	2	0	0	1	0	0	6	3	4.0	0	0.0	5	18.0	0	0.0	Yes
Yes	Women	2000	2	2	0	0	1	0	3	8	3	4.0	5	18.0	5	18.0	3	0.25	Yes
Yes	Women	2000	2	1	1	0	1	0	2	13	3	4.0	5	18.0	5	18.0	6	4.0	Yes
Yes	Women	2000	2	3	3	3	1	0	2	8	3	4.0	5	18.0	0	0.0	1	0.042	Yes
Yes	Men	2000	2	3	2	1	1	1	2	15	3	4.0	5	18.0	2	0.042	3	0.25	Yes
Yes	Women	2000	2	1	1	1	1	1	3	8	4	10.0	5	18.0	5	18.0	1	0.042	No
Yes	Women	2000	2	3	2	2	1	0	2	10	4	10.0	3	0.25	0	0.0	1	0.042	No
Yes	Women	2000	2	1	1	0	2	0	2	10	4	10.0	5	18.0	0	0.0	1	0.042	Yes
Yes	Women	2000	2	3	3	0	1	2	3	9	4	10.0	0	0.0	2	0.042	0	0.0	No
Yes	Men	2000	2	1	0	0	2	0	2	9	4	10.0	3	0.25	3	0.25	3	0.25	Yes
Yes	Women	2000	2	2	0	0	1	2	3	13	4	10.0	1	0.024	1	0.024	1	0.042	Yes
Yes	Women	2000	2	2	1	0	1	0	2	9	4	10.0	2	0.042	0	0.0	0	0.0	No
Yes	Women	2000	2	1	1	0	2	0	2	12	4	10.0	0	0.0	0	0.0	0	0.0	Yes
Yes	Women	2000	2	3	2	2	1	0	1	14	4	10.0	2	0.042	2	0.042	1	0.042	Yes
Yes	Women	2000	2	2	3	3	2	0	2	15	4	10.0	5	18.0	0	0.0	3	0.25	Yes
Yes	Women	2000	2	3	2	3	3	2	2	18	4	10.0	2	0.042	5	18.0	0	0.0	Yes
Yes	Women	2000	2	3	3	3	2	0	2	16	4	10.0	0	0.0	0	0.0	0	0.0	Yes
Yes	Men	2000	2	2	2	0	1	2	2	12	4	10.0	3	0.25	1	0.024	0	0.0	No
Yes	Women	2000	2	2	1	0	2	0	3	10	4	10.0	3	0.25	3	0.25	4	1.0	Yes
Yes	Women	2000	2	3	0	0	1	0	1	8	4	10.0	5	18.0	5	18.0	1	0.042	Yes
Yes	Men	2000	2	3	2	1	1	0	0	10	4	10.0	5	18.0	2	0.042	2	0.083	Yes
Yes	Women	2000	2	2	0	0	1	0	2	9	5	24.0	1	0.024	1	0.024	1	0.042	No
Yes	Women	2000	2	2	0	0	2	0	2	12	5	24.0	4	2.5	4	2.5	6	4.0	No
Yes	Women	2000	2	3	0	0	1	0	2	11	5	24.0	3	0.25	2	0.042	2	0.083	Yes
Yes	Women	2000	2	1	2	0	2	2	2	13	5	24.0	5	18.0	0	0.0	0	0.0	Yes
Yes	Women	2000	2	2	2	0	2	0	2	10	5	24.0	5	18.0	1	0.024	2	0.083	Yes
Yes	Women	2000	2	2	2	3	2	0	1	14	5	24.0	4	2.5	4	2.5	6	4.0	Yes
Yes	Women	2000	2	2	2	1	1	0	1	7	5	24.0	3	0.25	3	0.25	3	0.25	Yes
Yes	Women	2000	2	3	1	0	1	0	1	9	5	24.0	4	2.5	0	0.0	0	0.0	Yes
Yes	Women	2000	2	3	2	2	2	0	3	8	5	24.0	4	2.5	3	0.25	4	1.0	Yes
Yes	Women	2000	2	2	0	0	1	0	1	9	5	24.0	3	0.25	4	2.5	1	0.042	Yes
Yes	Women	2000	3	3	1	0	2	0	1	11	1	1.0	0	0.0	0	0.0	0	0.0	No
Yes	Women	2000	3	3	2	0	1	0	2	12	2	2.5	0	0.0	5	18.0	0	0.0	Yes
Yes	Women	2000	3	3	0	0	2	0	1	10	3	4.0	3	0.25	0	0.0	2	0.083	Yes
Yes	Women	2000	3	3	2	1	3	3	3	18	4	10.0	2	0.042	3	0.25	3	0.25	Yes
Yes	Women	2000	3	3	2	1	2	2	2	18	4	10.0	2	0.042	2	0.042	2	0.083	Yes
Yes	Women	2000	3	3	2	3	2	2	3	16	4	10.0	2	0.042	2	0.042	3	0.25	Yes
Yes	Women	2000	3	2	1	1	2	0	2	12	4	10.0	3	0.25	3	0.25	4	1.0	Yes
Yes	Women	2000	3	3	1	1	2	0	2	13	5	24.0	3	0.25	2	0.042	0	0.0	Yes
Yes	Women	2000	3	3	1	0	1	0	1	15	5	24.0	1	0.024	1	0.024	1	0.042	Yes
Yes	Women	2000	3	3	3	3	2	0	2	10	5	24.0	4	2.5	3	0.25	0	0.0	No
Yes	Women	2000	3	3	2	0	3	1	3	17	5	24.0	3	0.25	3	0.25	1	0.042	Yes
Yes	Women	2001	0	0	0	0	0	0	0	1	2	2.5	2	0.042	0	0.0	0	0.0	Yes
Yes	Women	2001	0	0	0	0	0	0	0	1	2	2.5	0	0.0	0	0.0	0	0.0	Yes
Yes	Women	2001	1	0	1	0	1	0	1	5	0	0.5	2	0.042	0	0.0	0	0.0	Yes
Yes	Women	2001	1	0	0	0	0	0	3	4	0	0.5	0	0.0	0	0.0	0	0.0	Yes
Yes	Men	2001	1	3	1	0	1	0	1	8	0	0.5	0	0.0	0	0.0	0	0.0	No
Yes	Women	2001	1	2	0	1	1	0	0	6	1	1.0	1	0.024	0	0.0	0	0.0	Yes
Yes	Men	2001	1	1	1	0	1	0	2	7	2	2.5	3	0.25	3	0.25	4	1.0	Yes
Yes	Women	2001	1	3	0	0	1	0	3	8	2	2.5	0	0.0	0	0.0	0	0.0	No
Yes	Men	2001	1	1	1	0	1	1	2	8	3	4.0	1	0.024	1	0.024	1	0.042	Yes
Yes	Men	2001	1	0	1	1	1	0	1	6	3	4.0	5	18.0	5	18.0	3	0.25	Yes
Yes	Women	2001	1	0	0	0	1	0	2	5	3	4.0	0	0.0	0	0.0	0	0.0	Yes
Yes	Women	2001	1	1	2	1	1	0	3	9	3	4.0	4	2.5	5	18.0	7	18.0	No
Yes	Women	2001	1	2	1	0	1	0	1	4	4	10.0	1	0.024	1	0.024	1	0.042	Yes
Yes	Women	2001	1	2	0	0	1	0	2	7	4	10.0	3	0.25	0	0.0	4	1.0	Yes
Yes	Men	2001	1	2	2	2	1	0	2	7	4	10.0	2	0.042	2	0.042	1	0.042	No
Yes	Women	2001	1	0	0	0	1	0	1	11	4	10.0	3	0.25	5	18.0	3	0.25	Yes
Yes	Women	2001	1	1	3	3	2	0	2	13	4	10.0	1	0.024	0	0.0	3	0.25	Yes
Yes	Men	2001	1	1	0	0	1	0	2	6	4	10.0	2	0.042	2	0.042	0	0.0	Yes
Yes	Men	2001	1	0	0	0	1	0	1	4	5	24.0	4	2.5	3	0.25	4	1.0	Yes
Yes	Women	2001	2	1	1	0	1	0	2	8	0	0.5	1	0.024	5	18.0	3	0.25	Yes
Yes	Women	2001	2	3	2	1	1	0	2	12	0	0.5	0	0.0	0	0.0	0	0.0	Yes
Yes	Men	2001	2	3	1	0	1	0	0	8	1	1.0	3	0.25	0	0.0	0	0.0	Yes
Yes	Women	2001	2	1	1	0	1	0	2	8	3	4.0	1	0.024	5	18.0	0	0.0	Yes
Yes	Women	2001	2	3	1	0	1	0	1	9	3	4.0	0	0.0	0	0.0	0	0.0	Yes
Yes	Women	2001	2	3	3	1	1	2	2	10	4	10.0	4	2.5	0	0.0	5	2.5	Yes
Yes	Women	2001	2	2	3	1	1	1	3	13	4	10.0	4	2.5	0	0.0	0	0.0	No
Yes	Women	2001	2	1	1	2	1	0	2	15	4	10.0	3	0.25	5	18.0	3	0.25	Yes
Yes	Women	2001	2	1	0	0	2	0	3	8	5	24.0	4	2.5	3	0.25	6	4.0	No
Yes	Women	2001	2	3	1	1	2	0	2	12	5	24.0	3	0.25	3	0.25	1	0.042	Yes
Yes	Women	2001	2	3	3	1	1	0	3	13	5	24.0	5	18.0	5	18.0	3	0.25	Yes
Yes	Women	2001	2	2	1	0	1	0	2	9	5	24.0	3	0.25	2	0.042	5	2.5	Yes
Yes	Women	2001	2	2	1	1	2	0	3	11	5	24.0	0	0.0	0	0.0	0	0.0	Yes
Yes	Men	2001	3	2	0	0	1	3	2	12	0	0.5	3	0.25	5	18.0	1	0.042	Yes
Yes	Women	2001	3	2	2	1	1	0	2	12	4	10.0	5	18.0	5	18.0	3	0.25	No
Yes	Women	2001	3	2	3	0	0	0	2	11	4	10.0	3	0.25	5	18.0	4	1.0	Yes
Yes	Women	2002	1	3	0	1	1	0	2	9	2	2.5	1	0.024	0	0.0	1	0.042	No
